# Supplementary material for: High-resolution neural recordings improve the accuracy of speech decoding
Source: Nat Commun. 2023 Nov 6;14:6938. doi: 10.1038/s41467-023-42555-1 (PMC10628285; doi:10.1038/s41467-023-42555-1)
Supplement: Supplementary file 4 — Source Data [file 41467_2023_42555_MOESM4_ESM.xlsx]

## Sheet: Fig1c
Electrode array	Electrode density (electrodes/cm^2)
Macro-ECoG	1.5
High-density ECoG	5.6
12 x 22 µECoG	33
8 x 16 µECoG	56

## Sheet: Fig1d
Subjects	% correctly repeated tokens
S1	95.5
S2	97.9
S3	98
S4	100

## Sheet: Fig2a
The spectrogram information is too large to display, and can be requested from authors. Here, we summarize the figure by providing mean ESNR (dB) during utterance
S1									S4
3.46222	3.54144	4.02205	4.65913	5.42173	6.02721	5.85304	4.26893		NaN	0.39699	0.135245	-0.15501	0.152817	-0.102021	0.477512	1.22046	1.07338	0.662716	0.463236	0.476596	-0.23734	0.647811	0.966165	1.36291	1.20548	1.24674	0.0503766	2.06092	1.22224	5.52772	-1.74757	NaN
2.98855	3.51298	2.57448	0.0847611	5.96035	7.1629	4.55412	8.23167		NaN	0.200179	-0.999203	-0.63387	-0.52187	-0.202653	0.0178335	-0.0993194	0.355351	-0.580296	0.273879	-0.0945911	-0.18603	2.28987	3.33055	1.55196	-4.24792	4.94596	1.31823	1.63792	1.69723	1.51363	-0.684595	NaN
2.27131	1.86507	2.53926	-1.58969	6.5449	8.76189	8.39249	4.27584		NaN	0.0307896	-0.57607	-0.465539	-0.340853	-0.300188	-0.145147	0.139112	-0.14676	-0.418912	-0.233908	-0.483129	0.20811	1.03305	1.24027	4.29552	3.8371	3.30978	2.5264	2.09917	2.70897	3.02518	-0.000569229	NaN
1.39079	1.86244	2.07814	4.41313	0.263689	10.5704	8.03378	8.28977		NaN	0.209069	-0.555732	-0.418691	-0.0524436	0.399019	-0.0901828	-0.657487	-0.272588	0.159576	-0.382308	-0.498803	0.336604	0.218833	0.32662	1.2964	2.66011	2.71532	3.64229	4.40117	6.17234	6.63188	6.80324	NaN
-0.352	1.22173	4.25331	6.80703	6.72681	9.35248	4.66156	4.24786		NaN	-0.105513	-0.892004	-0.596491	0.188236	0.308617	0.0645357	0.201549	-0.764802	-0.542061	-0.958635	-0.503228	0.429743	0.243684	0.943766	1.12801	2.87956	3.83062	3.9006	6.35717	8.62597	5.33581	5.09142	NaN
-0.743914	0.422247	3.54442	4.69921	6.99972	6.479	6.84795	4.49172		NaN	0.0702054	0.34473	0.433922	0.519842	1.04422	0.252337	0.0935803	-0.101323	-0.444595	-1.14703	-1.43896	-1.74536	0.066665	0.664796	1.42816	2.99169	4.01215	3.6576	4.78758	6.67307	3.08113	0.640011	NaN
-0.115721	0.354744	3.40176	3.80821	5.55044	7.56552	4.30079	4.21105		NaN	0.512404	1.07622	0.561664	0.483839	0.68106	0.489542	1.03541	0.784982	-0.0963665	-0.4756	-0.219244	0.664258	0.321683	0.196089	1.9881	3.35325	3.96235	3.62077	2.75214	4.78648	8.00685	2.30488	NaN
0.348397	1.0257	3.64263	4.03376	6.24883	7.07676	5.04721	3.75678		NaN	0.0446109	-0.0775015	0.495175	0.416771	0.832244	0.882088	1.35752	0.966136	1.14335	0.565606	0.395041	0.82132	1.29465	1.5487	2.42097	3.74685	3.13558	4.78303	5.29416	4.10313	8.04926	5.40763	NaN
0.792786	1.33393	2.49519	4.26786	6.97931	6.23311	5.40962	3.97229		NaN	0.0390751	-0.173589	0.764236	1.01561	1.39193	0.861374	0.963774	1.53122	1.45721	0.0913999	1.1276	2.35618	4.84131	4.86967	4.73303	4.31626	3.33648	1.87824	4.43884	3.49928	0.829649	2.27729	NaN
1.26131	1.60246	3.2326	3.04814	6.04864	7.38775	6.24149	4.12046		NaN	0.568657	0.32631	0.218727	1.49392	1.19048	1.07333	0.951262	1.87018	-0.179952	-0.314007	0.780271	2.78426	8.0971	7.46008	8.61293	4.56366	6.41703	0.957759	0.832644	2.29139	0.188562	0.629322	NaN
1.21296	1.02037	2.99328	5.20195	5.88235	7.63072	5.44179	4.13377		NaN	2.76536	0.966566	1.42952	0.76972	0.394687	0.952296	1.48513	1.45421	-2.98789	-4.20001	-4.09012	-0.0683672	3.44941	5.5136	4.59235	2.26124	4.35536	1.40927	1.34593	1.73642	1.54263	2.3905	NaN
0.254118	-0.562776	1.32431	3.93835	6.66498	8.87502	5.71758	4.98634		NaN	NaN	NaN	NaN	NaN	0.924255	-4.3324	-6.02652	-7.14404	-3.8347	-4.88012	-5.84988	-4.27377	-0.96964	2.29171	2.67636	2.41897	2.63625	2.37856	NaN	NaN	NaN	NaN	NaN
-0.979483	-2.67008	-3.97251	0.981064	2.46685	7.66614	5.55003	4.24145
-0.0794623	-2.34899	-2.06335	-1.65031	3.19393	6.12751	5.6928	4.46738
8.49522	1.1114	0.663585	0.263996	2.43342	3.86513	5.58072	4.34655
3.56604	0.425092	-1.4079	-0.576562	0.823135	2.88051	3.86499	3.58814

## Sheet: Fig2b
	Time from utterance onset (s)	-1.5	-1.44915	-1.39831	-1.34746	-1.29661	-1.24576	-1.19492	-1.14407	-1.09322	-1.04237	-0.991525	-0.940678	-0.889831	-0.838983	-0.788136	-0.737288	-0.686441	-0.635593	-0.584746	-0.533898	-0.483051	-0.432203	-0.381356	-0.330508	-0.279661	-0.228814	-0.177966	-0.127119	-0.0762712	-0.0254237	0.0254237	0.0762712	0.127119	0.177966	0.228814	0.279661	0.330508	0.381356	0.432203	0.483051	0.533898	0.584746	0.635593	0.686441	0.737288	0.788136	0.838983	0.889831
Frequency (Hz)
1		0.600337	0.528309	0.496233	0.447129	0.218167	-0.170055	-0.423226	-0.463538	-0.39936	-0.563925	-0.474136	-0.433505	-0.448216	-0.44924	-0.635774	-0.657244	-0.718426	-0.662319	-0.682714	-0.579793	-0.768713	-0.942382	-1.17443	-1.20749	-1.1924	-1.12217	-1.09609	-1.01717	-1.30559	-1.66339	-2.09589	-2.45454	-2.74842	-3.01572	-3.32498	-3.74469	-4.28666	-4.5337	-4.32315	-4.06526	-3.66562	-3.39062	-3.09228	-2.57244	-2.03293	-1.4223	-1.10321	-0.833782
1.98515		0.573719	0.564355	0.531745	0.417862	0.175562	-0.150772	-0.439527	-0.428394	-0.359682	-0.558987	-0.520963	-0.433671	-0.43546	-0.474631	-0.590426	-0.652439	-0.746596	-0.737669	-0.720933	-0.646028	-0.86163	-0.94042	-1.1816	-1.17968	-1.1737	-1.1177	-1.0711	-0.963905	-1.21466	-1.61801	-2.00617	-2.35068	-2.6495	-2.92284	-3.28022	-3.74285	-4.34226	-4.575	-4.36307	-4.01076	-3.61638	-3.33232	-2.99268	-2.4949	-1.97701	-1.33235	-1.04433	-0.725778
2.9703		0.595957	0.55971	0.511285	0.421129	0.200597	-0.155719	-0.447186	-0.483604	-0.441543	-0.567026	-0.504238	-0.408753	-0.453071	-0.472603	-0.624205	-0.667098	-0.726678	-0.676924	-0.645597	-0.590596	-0.772148	-0.921228	-1.16339	-1.18363	-1.16744	-1.10491	-1.06784	-0.996595	-1.2437	-1.64863	-2.03052	-2.41361	-2.69833	-2.96286	-3.28396	-3.70188	-4.26946	-4.44518	-4.29686	-3.97512	-3.60324	-3.3325	-2.99853	-2.49345	-1.9501	-1.31728	-1.00023	-0.720018
3.95545		0.580947	0.564917	0.502621	0.447039	0.189048	-0.191994	-0.414548	-0.433027	-0.430536	-0.597015	-0.502235	-0.434543	-0.47244	-0.467546	-0.588435	-0.654868	-0.74972	-0.748084	-0.729268	-0.650507	-0.841418	-1.00432	-1.18004	-1.1556	-1.1773	-1.13874	-1.06814	-0.950531	-1.17757	-1.58994	-1.98437	-2.32865	-2.57878	-2.88523	-3.23423	-3.70271	-4.32653	-4.52366	-4.31646	-3.96996	-3.55898	-3.27216	-2.95041	-2.42545	-1.87651	-1.26377	-0.962233	-0.640031
4.94059		0.586617	0.568286	0.537828	0.451	0.182664	-0.152117	-0.416852	-0.512352	-0.507634	-0.598987	-0.510012	-0.442062	-0.460536	-0.465418	-0.595478	-0.671162	-0.763553	-0.728401	-0.697964	-0.613655	-0.805699	-1.00096	-1.204	-1.1917	-1.18884	-1.13099	-1.05772	-0.995833	-1.22403	-1.60149	-2.01012	-2.34859	-2.62134	-2.9031	-3.23357	-3.65127	-4.22443	-4.45206	-4.27407	-3.91006	-3.54731	-3.26468	-2.96507	-2.42531	-1.8621	-1.2452	-0.907531	-0.643349
5.92574		0.600331	0.560379	0.535564	0.451808	0.193172	-0.183922	-0.445412	-0.516274	-0.47641	-0.588464	-0.537922	-0.479272	-0.492043	-0.440471	-0.551294	-0.633714	-0.758929	-0.776075	-0.812967	-0.746105	-0.87765	-1.03196	-1.19204	-1.18171	-1.18778	-1.1462	-1.0724	-1.00324	-1.20139	-1.53223	-1.88682	-2.24078	-2.52208	-2.80899	-3.15368	-3.60736	-4.21935	-4.44407	-4.24782	-3.85522	-3.44473	-3.14891	-2.8465	-2.32742	-1.78258	-1.18502	-0.823754	-0.514316
6.91089		0.545133	0.537033	0.546142	0.465574	0.209236	-0.141241	-0.451027	-0.53308	-0.483377	-0.60352	-0.555223	-0.470949	-0.45299	-0.385541	-0.544872	-0.680106	-0.790494	-0.776968	-0.768033	-0.692798	-0.841841	-1.0064	-1.19623	-1.21532	-1.2038	-1.16174	-1.10903	-1.04908	-1.22602	-1.52017	-1.90693	-2.27037	-2.54451	-2.78344	-3.11704	-3.59515	-4.21023	-4.40718	-4.20656	-3.84234	-3.45945	-3.17261	-2.87291	-2.36753	-1.82613	-1.23627	-0.865707	-0.536199
7.89604		0.706985	0.644761	0.620906	0.529505	0.272549	-0.202005	-0.565549	-0.721173	-0.666076	-0.772292	-0.673278	-0.568251	-0.470016	-0.345041	-0.49698	-0.629489	-0.756675	-0.735564	-0.777035	-0.707098	-0.808853	-0.969721	-1.16503	-1.17612	-1.1974	-1.2267	-1.34085	-1.44365	-1.59646	-1.79425	-2.02539	-2.31689	-2.49102	-2.66658	-2.95146	-3.37776	-3.92896	-4.06128	-3.79469	-3.42275	-3.02678	-2.76083	-2.51835	-2.14204	-1.68922	-1.11624	-0.747402	-0.427508
8.88119		0.89817	0.852947	0.762939	0.531813	0.155257	-0.279615	-0.587554	-0.603248	-0.590684	-0.80802	-0.812054	-0.731127	-0.549894	-0.359623	-0.310412	-0.457651	-0.683943	-1.00555	-1.27962	-1.31035	-1.34143	-1.14799	-1.11585	-1.0065	-1.19998	-1.41648	-1.67021	-1.76957	-1.86421	-1.96861	-1.9641	-2.03275	-2.11559	-2.40371	-2.88231	-3.55004	-4.25036	-4.30106	-3.80815	-3.20038	-2.6091	-2.2284	-1.97832	-1.72935	-1.45453	-0.918287	-0.515256	0.0265495
9.86634		0.623601	0.483694	0.362384	0.313142	0.100135	-0.0395645	-0.34659	-0.497337	-0.461711	-0.495874	-0.464066	-0.428219	-0.470141	-0.517743	-0.753509	-0.837874	-0.929171	-0.899944	-0.979007	-1.04473	-1.15438	-1.32342	-1.47619	-1.52706	-1.53967	-1.48663	-1.51551	-1.63237	-1.87211	-2.17166	-2.5977	-3.05087	-3.49348	-3.97111	-4.43377	-5.0088	-5.64006	-5.83083	-5.61842	-5.33034	-4.85755	-4.40251	-3.96726	-3.19784	-2.5537	-1.78561	-1.22836	-0.750901
10.8515		0.225726	0.192713	0.107553	-0.0101926	0.00118343	0.096877	-0.0642119	-0.0769186	-0.00208977	-0.171433	-0.294323	-0.250491	-0.46411	-0.811306	-1.03653	-1.18258	-1.48435	-1.5221	-1.56051	-1.68416	-1.96785	-2.07673	-2.31718	-2.2454	-2.15969	-2.02036	-1.7342	-1.52175	-1.78293	-2.49536	-3.21546	-3.96881	-4.87551	-5.85644	-6.67817	-7.65832	-8.59046	-9.21735	-9.13924	-8.7648	-8.02908	-7.09904	-5.90086	-4.47793	-3.44506	-2.28349	-1.6522	-0.886172
11.8366		0.430613	0.301255	0.19982	-0.0555515	-0.108458	0.0557438	-0.0321726	0.0142866	-0.13389	-0.24705	-0.347449	-0.631265	-0.90853	-1.19913	-1.51552	-1.5518	-1.95903	-2.32424	-3.03235	-3.2803	-3.57196	-3.51821	-3.44576	-3.44482	-3.48178	-3.66029	-3.6807	-3.59373	-3.95095	-4.81687	-5.49256	-6.15008	-7.11029	-8.33854	-9.47706	-10.879	-11.5783	-12.0132	-11.6728	-10.8829	-9.60451	-7.60648	-5.97044	-4.27262	-3.16834	-1.8086	-0.906792	0.0332371
12.8218		0.330857	0.28293	0.125798	-0.10702	-0.14297	-0.0990557	-0.276105	-0.282392	-0.23297	-0.423801	-0.551615	-0.861535	-1.05832	-1.40612	-1.99481	-2.27935	-2.55153	-2.71544	-3.1512	-3.46986	-3.84965	-4.18461	-4.489	-4.62664	-4.77467	-4.96572	-5.19286	-5.74412	-6.32766	-7.2463	-7.82306	-8.64639	-9.43454	-10.1826	-10.7312	-11.4553	-11.8433	-12.0693	-11.4784	-11.0462	-9.90698	-8.24127	-6.44969	-4.79447	-3.47354	-1.8151	-0.8653	0.125549
13.8069		0.114689	0.116456	0.192437	0.0554032	-0.151902	0.0087585	-0.220111	-0.251795	-0.057823	-0.192256	-0.555775	-0.957512	-1.10431	-1.36034	-2.26753	-2.71851	-2.94798	-3.32402	-4.03309	-4.45781	-4.77304	-4.91693	-5.19518	-5.72788	-5.88187	-6.14953	-6.51287	-6.91748	-7.48098	-8.16483	-8.8917	-9.74056	-10.4573	-11.023	-11.6693	-12.6546	-12.8981	-12.8596	-12.5255	-11.8317	-10.3967	-8.30979	-6.55027	-4.80776	-3.32349	-1.75534	-0.466595	0.655047
14.7921		0.214303	-0.0121335	-0.030072	-0.0560752	-0.104753	-0.16238	-0.235984	-0.358349	-0.0843241	-0.148131	-0.526553	-0.94306	-1.2456	-1.60249	-2.38632	-3.03448	-3.49789	-3.85249	-4.70788	-5.38981	-5.54156	-5.87605	-6.12013	-6.50189	-6.6886	-6.78965	-7.08735	-8.01652	-8.5857	-9.13372	-9.51466	-10.4063	-11.3883	-11.9558	-12.2133	-12.5247	-12.6644	-12.7032	-12.1559	-11.566	-10.0874	-8.21394	-6.29385	-4.49344	-2.77628	-1.15574	0.233631	1.44743
15.7772		0.090106	0.0258175	-0.0183305	-0.0901361	-0.388053	-0.0259449	-0.0421971	-0.283677	-0.166629	-0.311351	-0.514895	-1.10134	-1.44792	-1.66622	-2.47293	-3.24089	-3.82723	-4.54817	-5.4333	-6.13418	-6.57902	-7.11856	-7.14607	-7.36628	-7.67882	-8.03038	-8.14701	-8.81595	-9.23993	-9.74978	-10.3226	-10.7348	-11.5284	-12.4002	-12.7891	-13.2107	-13.2933	-13.4994	-12.7262	-11.394	-9.6875	-7.74652	-5.90785	-3.99416	-2.2717	-0.540228	0.929267	1.98903
16.7624		0.14563	-0.132635	-0.199822	-0.0650808	-0.216651	-0.0119862	-0.0173511	-0.304199	-0.3019	-0.400169	-0.619839	-1.09964	-1.51441	-1.83194	-2.62355	-3.51659	-4.13711	-4.77699	-5.88728	-6.59646	-7.00682	-7.76862	-7.71487	-7.89919	-8.28809	-8.64165	-8.53226	-9.41707	-9.65465	-10.233	-10.6787	-11.4365	-11.9125	-12.8475	-12.9771	-13.1205	-13.3533	-13.2182	-12.397	-11.1306	-9.31123	-7.38159	-5.45747	-3.36508	-1.70907	-0.0656338	1.45078	2.44048
17.7475		-0.040095	-0.0193931	-0.0296901	-0.221904	-0.439814	0.0312987	-0.0901173	-0.317406	-0.26225	-0.363697	-0.605473	-0.995321	-1.52922	-2.17827	-2.91155	-3.9108	-4.63696	-5.71432	-6.43323	-7.58045	-8.33891	-8.8915	-8.94682	-9.0611	-9.36408	-9.6248	-9.56835	-10.3182	-10.519	-11.4405	-11.6183	-12.5965	-13.3971	-14.0132	-14.1675	-14.5844	-14.2178	-13.6032	-12.9286	-10.6866	-8.89326	-6.91942	-4.6646	-2.62702	-1.05615	0.685486	2.14895	3.25351
18.7327		0.121225	0.00156234	-0.27783	-0.236297	-0.358669	-0.0882452	-0.2772	-0.56853	-0.62119	-0.680772	-0.822214	-1.38316	-1.72277	-2.35323	-3.28783	-4.23433	-5.1655	-6.34074	-7.50641	-8.72044	-9.54669	-10.4773	-10.3694	-10.7494	-11.0042	-11.402	-11.4832	-12.2066	-12.2916	-13.1261	-13.2605	-14.3845	-14.9458	-15.2774	-15.4238	-15.2909	-14.8889	-14.0935	-13.1082	-10.673	-8.4595	-6.26051	-4.02176	-1.91197	-0.255023	1.5075	2.8412	3.97899
19.7178		0.201285	0.0862408	-0.130682	-0.313519	-0.220293	-0.143871	-0.282329	-0.487935	-0.533895	-0.661882	-0.918117	-1.34827	-1.71032	-2.5244	-3.48039	-4.67741	-5.7188	-7.18448	-8.4763	-10.1534	-11.129	-12.0491	-12.2053	-12.5605	-12.5426	-13.0843	-13.1541	-13.5342	-13.7764	-14.2795	-14.422	-14.8901	-15.5015	-15.5385	-15.9371	-15.7955	-15.1239	-14.3369	-12.9034	-10.3102	-7.91909	-5.84502	-3.29591	-1.25061	0.373129	2.0571	3.46302	4.55078
20.703		0.22827	-0.027333	-0.154399	-0.323498	-0.219269	-0.075381	-0.285164	-0.582987	-0.620756	-0.535638	-0.786562	-1.25135	-1.72002	-2.51832	-3.48221	-4.78459	-5.76126	-7.27764	-8.56504	-10.3545	-11.6281	-12.7517	-12.813	-13.289	-13.2783	-13.7337	-13.9238	-14.14	-14.5326	-14.5855	-14.6905	-15.3115	-15.8387	-15.9385	-15.9095	-15.7753	-14.9066	-14.1037	-12.7013	-10.1009	-7.61129	-5.3771	-3.2512	-0.993813	0.565112	2.26283	3.6263	4.61518
21.6881		0.239756	0.0757189	-0.124273	-0.338515	-0.249485	-0.0562867	-0.193331	-0.58521	-0.504245	-0.536236	-0.787848	-1.26139	-1.63447	-2.53149	-3.42507	-4.91622	-6.09278	-7.59047	-9.04311	-10.7639	-12.2217	-12.9283	-13.2206	-13.6343	-13.8457	-14.1343	-14.2309	-14.5933	-14.7522	-15.071	-15.2214	-15.7463	-15.9569	-16.1321	-16.1951	-16.0227	-15.0198	-14.4414	-12.4303	-9.94185	-7.38329	-5.17682	-2.92819	-0.78349	0.708426	2.361	3.7214	4.78371
22.6733		0.244903	0.0894983	-0.0228947	-0.266755	-0.13834	-0.0537937	-0.168613	-0.570305	-0.54146	-0.590572	-0.741323	-1.2183	-1.62852	-2.44952	-3.51348	-5.00602	-5.99512	-7.65018	-8.88391	-10.4626	-12.0492	-12.8827	-13.1544	-13.7003	-13.8402	-14.1888	-14.1943	-14.5057	-15.0184	-14.9196	-15.4312	-15.5734	-16.2271	-16.2595	-16.1001	-15.6027	-14.7435	-13.9028	-12.167	-9.64072	-7.13586	-4.86644	-2.73287	-0.648795	0.792269	2.35085	3.78536	4.67984
23.6584		0.163392	0.177402	-0.0599669	-0.165992	-0.0804554	-0.0832337	-0.140146	-0.425383	-0.435721	-0.590279	-0.799579	-1.14815	-1.62478	-2.62319	-3.63983	-5.00629	-6.18813	-7.69551	-8.88706	-10.7296	-12.2581	-13.1687	-13.455	-13.7642	-14.1689	-14.5139	-14.5109	-14.6385	-14.9358	-15.29	-15.469	-15.464	-16.026	-16.1481	-15.9822	-15.6581	-14.867	-13.6184	-11.9402	-9.24657	-6.80016	-4.66129	-2.49325	-0.554946	0.998614	2.38937	3.80422	4.70624
24.6436		-0.0147603	0.0365568	-0.104998	-0.154718	-0.225291	-0.0222173	-0.0628585	-0.367011	-0.385349	-0.525258	-0.683767	-1.20887	-1.64385	-2.56206	-3.65512	-5.07586	-5.96366	-7.53717	-8.73313	-10.3851	-11.8274	-12.6979	-13.0966	-13.5873	-13.9068	-14.1408	-14.339	-14.5302	-14.7714	-14.8786	-15.2308	-15.3546	-15.8082	-15.8509	-15.5756	-15.3848	-14.395	-13.3771	-11.6474	-9.00756	-6.67941	-4.49916	-2.36793	-0.407086	1.15012	2.44798	3.73249	4.63583
25.6287		0.00220313	0.0282577	-0.116402	-0.333637	-0.221959	-0.109415	-0.0413632	-0.253958	-0.375629	-0.529636	-0.828203	-1.25544	-1.6739	-2.60351	-3.69099	-5.02024	-6.18614	-7.69519	-8.81383	-10.3652	-11.802	-12.6611	-13.1854	-13.5614	-14.0121	-14.3205	-14.4317	-14.5945	-14.6642	-14.8813	-15.2297	-15.4237	-15.7983	-15.8415	-15.7292	-15.3059	-14.4164	-13.2344	-11.3403	-8.56742	-6.31777	-4.19089	-2.13668	-0.33377	1.2928	2.65417	3.75001	4.67717
26.6139		0.0416767	0.161114	-0.0809565	-0.271334	-0.265827	0.039567	0.0815133	-0.204718	-0.32702	-0.515952	-0.75336	-1.22131	-1.61754	-2.64529	-3.68965	-5.02403	-5.99322	-7.35508	-8.43284	-10.1027	-11.5079	-12.3925	-12.8746	-13.3787	-13.7501	-13.9762	-14.0502	-14.2902	-14.5279	-14.6532	-14.956	-15.1316	-15.532	-15.34	-15.1601	-14.9284	-13.8228	-12.6074	-10.8544	-8.14641	-5.91928	-3.91317	-1.92488	-0.21681	1.38266	2.76151	3.75214	4.63301
27.599		-0.173071	-0.0214824	-0.224287	-0.279542	-0.213429	0.0403761	0.143199	-0.0413018	-0.148112	-0.358669	-0.727545	-1.19585	-1.7611	-2.69476	-3.68943	-4.97549	-6.12751	-7.44844	-8.56106	-10.0185	-11.3847	-12.3527	-12.912	-13.2752	-13.7376	-13.9844	-14.0226	-14.2998	-14.373	-14.5196	-14.6079	-14.9298	-15.1707	-15.2064	-15.0374	-14.5413	-13.5787	-12.2072	-10.4231	-7.83221	-5.56736	-3.606	-1.7363	-0.0473703	1.54407	2.78471	3.75777	4.62239
28.5842		-0.394275	-0.137439	-0.24465	-0.317563	-0.1264	0.104442	0.15338	-0.0113621	-0.0758458	-0.244741	-0.5417	-1.19307	-1.69956	-2.51686	-3.67662	-5.01419	-6.15125	-7.32641	-8.35398	-9.77047	-10.9208	-11.9587	-12.6063	-12.8979	-13.1982	-13.4751	-13.5384	-13.6772	-13.8721	-14.0415	-14.3939	-14.4359	-14.7906	-14.6267	-14.4866	-13.9821	-12.8962	-11.591	-9.93152	-7.32713	-5.14633	-3.37503	-1.53939	0.114158	1.62868	2.74834	3.68135	4.45497
29.5693		-0.32833	-0.252743	-0.293454	-0.353889	-0.102479	0.07553	0.222917	0.0539689	-0.13723	-0.289532	-0.553923	-1.20362	-1.64952	-2.51729	-3.67751	-4.94153	-5.98384	-7.26718	-8.32065	-9.60997	-10.8863	-11.7793	-12.2495	-12.4969	-12.9675	-13.0656	-13.1411	-13.289	-13.3588	-13.4741	-13.7839	-14.0624	-14.3879	-14.3398	-14.2293	-13.6216	-12.753	-11.2965	-9.49468	-7.2019	-4.88038	-3.20099	-1.49396	0.103095	1.58569	2.70464	3.52098	4.28087
30.5545		-0.317048	-0.0491851	-0.121516	-0.210812	-0.215451	0.0469244	0.131319	0.0517253	-0.071901	-0.245211	-0.457305	-1.20294	-1.63029	-2.45402	-3.44783	-4.43383	-5.48881	-6.63704	-7.69983	-9.04008	-9.93358	-10.7531	-11.4428	-11.7067	-12.0792	-12.263	-12.3447	-12.4121	-12.4846	-12.7736	-13.1035	-13.2024	-13.4931	-13.3322	-13.3114	-12.7505	-11.7271	-10.2913	-8.65705	-6.31839	-4.21617	-2.66623	-1.13581	0.300831	1.71198	2.78403	3.45126	4.16701
31.5396		-0.202279	-0.203694	-0.339004	-0.487014	-0.33412	-0.00447995	0.0622054	-0.117174	-0.236226	-0.19892	-0.410473	-0.910832	-1.3756	-2.16036	-2.99895	-3.96371	-5.00094	-6.13234	-7.28606	-8.41726	-9.409	-10.2661	-10.7296	-10.821	-11.1603	-11.233	-11.31	-11.3915	-11.5516	-11.6856	-12.1897	-12.2497	-12.4678	-12.523	-12.3772	-11.8189	-10.9714	-9.652	-8.08329	-5.77323	-3.69054	-2.16888	-0.703173	0.618561	1.84683	2.91264	3.47479	4.24078
32.5248		-0.379329	-0.111803	-0.276891	-0.456554	-0.289144	0.00552334	0.0557098	-0.174702	-0.386855	-0.324195	-0.284603	-0.743246	-1.24323	-1.92954	-2.76517	-3.63579	-4.66548	-5.62585	-6.7282	-7.82758	-8.49637	-9.15586	-9.56113	-9.83255	-10.1093	-10.0746	-10.0881	-10.2322	-10.2844	-10.6115	-10.9618	-11.0599	-11.4059	-11.356	-11.3033	-10.6661	-9.76278	-8.38016	-7.02521	-4.97471	-3.1659	-1.70628	-0.2604	1.03012	2.08689	3.0272	3.75353	4.40753
33.5099		-0.312807	-0.121056	-0.182321	-0.245568	-0.148399	0.0346109	0.142255	-0.0381027	-0.149747	-0.201559	-0.468011	-0.990697	-1.43435	-2.04124	-2.7458	-3.60057	-4.33357	-5.20162	-6.15128	-7.17928	-7.70683	-8.20416	-8.60217	-8.69672	-8.86965	-8.90546	-8.81622	-8.9079	-9.11977	-9.24455	-9.6343	-9.79958	-10.0466	-10.0674	-9.92573	-9.40426	-8.74491	-7.61608	-6.1716	-4.31646	-2.52704	-1.05059	0.215253	1.56183	2.44057	3.36291	3.91783	4.48053
34.495		0.11588	0.152658	0.000517704	-0.0454273	0.0104899	0.180945	0.193961	-0.151863	-0.229056	-0.272714	-0.637823	-1.04875	-1.46898	-2.01507	-2.70721	-3.23881	-3.93125	-4.573	-5.39684	-6.18588	-6.61805	-7.04076	-7.19346	-7.43796	-7.61574	-7.61253	-7.57801	-7.58465	-7.67294	-8.02513	-8.47983	-8.59932	-8.70701	-8.7796	-8.74564	-8.17291	-7.39528	-6.29268	-5.21839	-3.74134	-2.14467	-0.745524	0.418048	1.50303	2.22477	2.89468	3.68838	4.33652
35.4802		0.12176	0.0740333	0.160335	0.148599	0.123143	0.109889	-0.0275516	-0.535178	-0.447362	-0.657574	-0.726158	-1.22793	-1.49897	-1.84955	-2.36062	-3.03909	-3.54003	-4.24365	-5.05819	-5.78979	-5.96965	-6.24586	-6.57259	-6.48454	-6.75151	-6.64769	-6.41868	-6.57253	-6.80141	-6.9889	-7.36444	-7.44431	-7.68537	-7.86725	-7.69888	-7.18111	-6.78902	-5.83606	-4.65085	-3.25224	-1.80131	-0.641037	0.555057	1.49947	1.94956	2.73561	3.46253	3.83229
36.4653		0.323624	0.289419	0.385031	0.202728	0.10487	0.0760525	-0.159008	-0.499171	-0.574206	-0.53656	-0.794239	-1.1151	-1.34448	-1.71527	-2.19744	-2.61605	-3.19167	-3.85873	-4.40965	-4.90877	-5.0875	-5.2073	-5.44087	-5.41177	-5.55164	-5.52284	-5.40845	-5.53104	-5.53846	-5.83531	-6.27714	-6.52926	-6.53283	-6.74997	-6.73515	-6.24847	-5.55294	-4.8239	-3.96039	-2.88678	-1.47403	-0.446656	0.727422	1.63451	2.0194	2.81534	3.40031	3.79641
37.4505		0.549117	0.579977	0.583425	0.486598	0.262483	0.212994	0.073559	-0.458837	-0.555887	-0.550887	-0.655545	-1.19866	-1.24932	-1.63864	-2.02907	-2.50726	-2.84211	-3.526	-4.1031	-4.45473	-4.51388	-4.58283	-4.66783	-4.47903	-4.59295	-4.60222	-4.34469	-4.34658	-4.62859	-4.84931	-5.08044	-5.25806	-5.42305	-5.56001	-5.43497	-5.21114	-4.88556	-4.20059	-3.37131	-2.37357	-1.23198	-0.314214	0.825253	1.84862	2.27957	2.86406	3.60585	3.93018
38.4356		0.547785	0.523453	0.580364	0.524117	0.272018	0.400307	0.161776	-0.441767	-0.496032	-0.27608	-0.754355	-1.05706	-1.29896	-1.66099	-1.98898	-2.38236	-2.66776	-3.014	-3.61182	-3.67803	-3.55437	-3.75785	-3.87191	-3.75794	-3.89756	-3.76674	-3.41403	-3.63209	-3.65499	-3.87429	-4.12785	-4.29433	-4.37303	-4.56129	-4.50824	-4.35072	-3.94993	-3.36802	-2.77577	-1.80724	-0.79934	-0.172083	0.961548	1.5701	2.27182	2.8298	3.38742	3.82639
39.4208		0.620865	0.788864	0.538257	0.517383	0.426204	0.321433	0.071799	-0.108095	-0.326368	-0.454245	-0.875044	-1.07545	-1.23149	-1.60039	-1.99217	-2.33252	-2.58396	-2.86029	-3.37516	-3.1878	-3.1659	-3.10084	-3.07695	-2.96453	-3.10198	-2.86999	-2.61298	-2.66833	-2.79796	-3.02695	-3.28912	-3.37495	-3.53848	-3.61603	-3.55627	-3.43152	-3.26489	-2.88222	-2.30887	-1.50879	-0.683643	0.0382126	0.944835	1.59964	2.12359	2.62274	3.13148	3.64622
40.4059		0.728887	0.477071	0.610397	0.355437	0.486352	0.379453	0.243198	-0.0925234	-0.394295	-0.334446	-0.861888	-0.832322	-1.32906	-1.33789	-1.94499	-2.19638	-2.35452	-2.55317	-2.83644	-2.66387	-2.4752	-2.3713	-2.59302	-2.25273	-2.3035	-2.11515	-1.82719	-2.03106	-2.10251	-2.27857	-2.53372	-2.89953	-2.86675	-2.99012	-2.95392	-2.89222	-2.69866	-2.16911	-1.7885	-1.08979	-0.565164	-0.0779466	0.78024	1.48213	1.92	2.57711	3.00613	3.46028
41.3911		0.38763	0.241977	0.0458471	0.111027	0.210535	0.166361	0.104383	0.0266083	-0.235601	-0.248758	-0.524614	-0.680812	-0.892751	-1.13936	-1.56038	-1.98552	-2.18738	-2.23737	-2.63703	-2.57572	-2.30084	-2.12044	-2.13993	-1.73757	-1.7531	-1.70968	-1.20707	-1.2727	-1.31558	-1.47768	-1.72396	-2.10527	-2.05755	-2.27741	-2.24766	-2.10765	-2.1699	-1.79415	-1.38973	-0.915878	-0.306987	0.0214867	0.784077	1.49936	1.89335	2.58785	3.06339	3.68295
42.3762		0.267484	0.183468	0.0359618	-0.0768971	0.186795	0.116279	0.462228	0.0864233	-0.181719	-0.129513	-0.572704	-0.423984	-0.605857	-0.92682	-1.27771	-1.78246	-1.58373	-1.69475	-2.03549	-1.84059	-1.45662	-1.43863	-1.40581	-1.23509	-1.06185	-0.816953	-0.498708	-0.494714	-0.610079	-0.637261	-0.990531	-1.32264	-1.39866	-1.61761	-1.63803	-1.50138	-1.76398	-1.31531	-0.803731	-0.548364	-0.104875	0.400646	1.14522	1.6477	2.11552	2.58584	3.09971	3.57405
43.3614		0.391645	0.415292	-0.0996647	-0.0813547	0.10269	0.0976541	0.294924	0.0643908	-0.139465	0.0140695	-0.319096	-0.296935	-0.471299	-0.783798	-1.01835	-1.44199	-1.41382	-1.39204	-1.65943	-1.49667	-1.1168	-0.884367	-0.733913	-0.429386	-0.355662	-0.122655	0.32551	0.266872	0.284793	-0.0554593	-0.306856	-0.504549	-0.67156	-0.914474	-1.05169	-0.871616	-0.986133	-0.670198	-0.430156	-0.0870366	0.318161	0.755827	1.36632	2.02438	2.57601	2.98539	3.27053	3.81092
44.3465		0.361254	0.279306	-0.100663	-0.0631938	0.133862	0.129725	0.365108	0.24736	-0.00311102	-0.133207	-0.347001	-0.115459	-0.349817	-0.669352	-0.984836	-1.26596	-1.0509	-0.991856	-1.03878	-0.883348	-0.457775	-0.360001	-0.182378	0.128887	0.40248	0.552056	0.896624	0.850061	0.674425	0.556592	0.232679	-0.134372	-0.00795426	-0.464681	-0.392688	-0.377075	-0.647194	-0.304591	-0.114427	0.162996	0.474629	0.865111	1.48421	2.07188	2.6173	3.07161	3.52949	3.96683
45.3317		0.290941	0.264073	-0.0178839	-0.0329812	0.0456092	0.27077	0.353535	0.175709	-0.112057	0.0952477	-0.165817	-0.0251914	-0.26326	-0.350497	-0.673399	-0.846896	-0.908296	-0.829315	-0.919688	-0.89937	-0.401858	0.0278583	0.192881	0.507224	0.723463	1.06616	1.41082	1.22971	1.22176	1.01644	0.791204	0.458317	0.454105	0.000352042	0.0178657	-0.178445	-0.422621	0.0292216	-0.0514946	0.221551	0.63842	1.00656	1.48965	2.12471	2.72383	3.32065	3.60475	4.12627
46.3168		0.32399	0.112218	-0.179539	-0.176127	-0.0868923	0.0389043	0.363317	0.18474	-0.27038	-0.0742196	-0.139033	-0.112208	-0.230414	-0.448919	-0.689579	-0.639067	-0.783708	-0.753791	-0.620088	-0.552515	-0.24894	0.0180786	0.378347	0.694709	0.828118	1.27435	1.67788	1.51007	1.29041	1.06587	0.922917	0.549618	0.43378	0.07119	0.190963	0.13939	-0.180192	0.0963609	0.244417	0.495716	0.691723	0.918995	1.60691	2.19317	2.60456	3.16851	3.69768	4.01352
47.302		0.154531	0.21835	-0.0770669	-0.109009	0.0142256	0.147019	0.305631	0.168525	-0.132927	0.100793	-0.138505	0.0169636	-0.111927	-0.219984	-0.395101	-0.562252	-0.569767	-0.601285	-0.577854	-0.485568	-0.0721155	0.258115	0.503772	0.883908	1.29129	1.55404	1.83141	1.59799	1.70586	1.51424	1.44579	1.0027	0.869379	0.407643	0.448027	0.305539	0.147658	0.556042	0.39918	0.703406	0.898582	1.19847	1.82391	2.37925	2.86963	3.34481	3.84816	4.28331
48.2871		0.286952	0.192006	-0.154056	0.0760104	0.047152	0.145657	0.274104	0.232072	-0.0929588	-0.0205908	-0.269287	-0.0940133	-0.00705472	-0.083196	-0.453643	-0.487043	-0.440463	-0.391478	-0.341774	-0.240395	0.091434	0.321544	0.471454	0.914203	1.37127	1.6234	1.82251	1.75208	1.75497	1.68441	1.48499	1.15545	0.965531	0.535903	0.589173	0.588897	0.272782	0.332213	0.314447	0.744691	0.824502	1.15401	1.4472	2.20054	2.72018	3.31306	3.74572	4.12067
49.2723		0.171933	0.20377	0.0333268	-0.000505309	0.159516	0.212723	0.175078	0.113237	-0.223609	-0.0950752	-0.346575	-0.168562	-0.206976	-0.381255	-0.576875	-0.591119	-0.511634	-0.621661	-0.359477	-0.292538	0.12623	0.316685	0.669763	0.981947	1.35456	1.77914	2.00988	1.93091	2.0434	1.82729	1.724	1.39981	1.37478	0.956841	0.787229	0.706672	0.523065	0.481575	0.289313	0.623003	0.79992	1.00781	1.42323	2.05441	2.50698	2.98096	3.50701	3.94075
50.2574		0.413709	0.207484	0.0390115	0.218047	0.127235	0.20518	0.176157	0.0895096	-0.329482	-0.256296	-0.454935	-0.305997	-0.165438	-0.436431	-0.833417	-0.869959	-0.720919	-0.640423	-0.382415	-0.096431	0.195718	0.514827	0.813687	1.10721	1.45794	1.81172	2.07105	2.05634	2.1308	1.98852	1.75818	1.61336	1.33387	1.08349	1.00834	0.993914	0.649427	0.590482	0.44635	0.791344	0.953215	1.08196	1.42071	2.03493	2.55997	2.99735	3.45372	3.78719
51.2426		0.197652	0.214022	0.0803121	0.00534743	-0.0285333	0.23992	0.151818	0.0725311	-0.145321	-0.125596	-0.377302	-0.415245	-0.349392	-0.442465	-0.571644	-0.638687	-0.604021	-0.637737	-0.299889	-0.165161	0.397473	0.599138	0.995995	1.21606	1.67577	2.00998	2.22275	2.3116	2.42699	2.26189	2.15301	1.83159	1.80004	1.38848	1.22755	1.1851	0.857986	0.81376	0.571254	0.868853	0.902606	1.18097	1.56106	1.97276	2.50579	2.95489	3.37316	3.78338
52.2277		0.299247	0.144254	-0.039098	-0.205832	-0.163259	-0.0579773	-0.00127368	0.109499	-0.205755	-0.280763	-0.417913	-0.342619	-0.0616279	-0.383591	-0.552899	-0.528379	-0.278939	-0.159169	0.0662745	0.414543	0.779999	1.08139	1.23335	1.43477	1.92171	2.29654	2.47207	2.50327	2.64594	2.44992	2.1976	2.06359	1.97618	1.50326	1.46496	1.51578	1.2055	1.08205	0.735764	0.850512	1.08421	1.43085	1.7231	2.05148	2.49716	2.94032	3.34248	3.82263
53.2129		0.122862	-0.097298	-0.190811	-0.142645	-0.157189	0.0751451	0.00860437	0.218522	-0.205438	-0.0688529	-0.140743	-0.238109	-0.12214	-0.223496	-0.283615	-0.2514	0.00600037	-0.0822787	0.386564	0.61045	1.04327	1.2895	1.58877	1.85238	2.39753	2.70363	2.91478	2.97368	3.1379	2.88288	2.7987	2.59241	2.538	2.06646	1.91779	1.81449	1.52427	1.22021	1.09316	1.27048	1.30397	1.69667	1.99263	2.23687	2.69651	3.09353	3.51758	3.98405
54.198		0.136977	-0.0856254	-0.199217	-0.200059	-0.0764574	-0.0683107	-0.0652029	0.321307	-0.152805	-0.230958	-0.23003	-0.011641	0.101529	-0.124095	-0.133109	-0.078038	0.125174	0.296095	0.563941	0.843711	1.37013	1.74037	1.98917	2.23213	2.77545	3.14556	3.23967	3.23333	3.42088	3.24623	3.16841	2.96639	2.79911	2.39937	2.28666	2.09439	1.86096	1.51586	1.25094	1.17771	1.37809	1.65182	1.92316	2.3651	2.73923	3.13368	3.51902	3.81026
55.1832		0.230656	-0.0636058	-0.155202	-0.295409	-0.244662	-0.0846268	-0.0655513	0.28474	-0.0817321	-0.103235	-0.148752	-0.106832	0.0549063	0.0267538	0.0176156	0.0552005	0.458569	0.489355	0.89158	1.19135	1.82251	2.09473	2.37698	2.76187	3.20769	3.49744	3.7131	3.76119	3.78619	3.75383	3.6862	3.41417	3.18035	2.71258	2.54166	2.3846	1.96712	1.62469	1.46231	1.40944	1.43201	1.74388	2.00182	2.30777	2.79636	3.22524	3.71561	3.82379
56.1683		-0.078749	-0.304216	-0.202298	-0.236005	-0.317485	-0.131256	-0.0218566	0.188677	-0.0667282	-0.0541703	-0.102329	-0.28694	-0.155012	-0.119066	-0.0469169	0.00969872	0.407043	0.596834	1.12868	1.57916	1.80662	2.3302	2.51831	2.94827	3.4892	3.84794	3.91442	3.96592	4.03801	3.95591	3.9065	3.53906	3.3365	2.87722	2.73088	2.65648	2.22628	1.86906	1.70978	1.43701	1.43067	1.80745	1.90382	2.20197	2.63914	3.1217	3.44884	3.61999
57.1535		-0.0314581	-0.385553	-0.333335	-0.319074	-0.18821	-0.011615	-0.0466103	0.242826	0.0845244	-0.0899807	-0.0843455	-0.366481	-0.136293	-0.127613	0.0133345	-0.0678218	0.508222	0.609855	1.2088	1.46917	2.17735	2.54154	2.72788	3.24433	3.78695	4.04221	4.24439	4.28362	4.39851	4.18037	4.18351	3.8805	3.6028	3.25147	2.96397	2.68021	2.43491	1.99648	1.86725	1.67661	1.65426	1.81773	2.08509	2.20752	2.55847	2.91636	3.29575	3.55259
58.1386		-0.139079	-0.288159	-0.236143	-0.134935	-0.143945	-0.137256	-0.106255	0.14295	0.0340107	-0.09358	-0.353828	-0.354441	-0.170402	-0.0347047	0.322318	0.255253	0.530534	0.889127	1.22281	1.84535	2.31391	2.627	3.14769	3.5569	4.09546	4.45144	4.57373	4.61258	4.61114	4.49972	4.53571	4.20243	3.9261	3.54326	3.07088	2.90008	2.74779	2.29327	2.14377	1.84764	1.82912	1.83056	2.00407	2.33569	2.52606	2.89562	3.3246	3.43601
59.1238		-0.0925983	-0.469836	-0.0360453	-0.22591	-0.0792427	-0.220017	-0.253393	0.10847	-0.0763299	-0.171958	-0.355001	-0.368867	-0.123638	0.0319342	0.334577	0.356911	0.816679	1.09143	1.51289	2.24153	2.67853	3.13918	3.47763	3.76566	4.45582	4.72093	4.92845	4.99257	5.00072	4.86644	4.68299	4.67758	4.24958	3.93573	3.51105	3.2844	3.04261	2.50915	2.38767	1.94568	1.89797	1.94041	2.26978	2.31753	2.65327	2.72649	3.16709	3.5534
60.1089		-0.0262237	-0.161064	-0.18313	-0.131823	-0.0622244	-0.297091	-0.222518	0.0880265	0.0305785	-0.147453	-0.243262	-0.269675	-0.105932	0.295766	0.411766	0.65635	0.969455	1.41809	1.81158	2.64283	3.04284	3.40622	3.91947	4.17839	4.69458	5.06527	5.23995	5.18024	5.12224	5.08387	4.99095	4.98002	4.57996	4.33826	3.67591	3.51216	3.21287	2.8109	2.45237	2.20013	2.02296	2.02992	2.17565	2.44449	2.52874	2.81505	2.99472	3.33231
61.0941		0.102766	-0.139283	-0.0333455	-0.0851276	-0.139785	-0.180083	-0.0746969	0.114022	0.107123	-0.127824	-0.141558	-0.277019	0.132429	0.39899	0.615383	0.604815	1.2418	1.63693	2.01599	3.0522	3.35517	3.83343	4.12288	4.49741	4.98288	5.2922	5.40038	5.58201	5.46088	5.49881	5.3412	5.19046	4.92275	4.53818	4.02289	3.78258	3.53053	3.12838	2.74206	2.48644	2.24051	1.99505	2.31547	2.37342	2.53914	2.45736	3.08956	3.21792
62.0792		0.133695	-0.00132184	-0.0892777	-0.133128	-0.100586	-0.209076	-0.221118	0.0415263	0.0873972	-0.0111293	-0.0810631	-0.0930577	0.11388	0.278024	0.736321	0.963399	1.40099	1.84488	2.1518	3.08364	3.57298	3.79603	4.33791	4.56517	5.22704	5.64315	5.7823	5.77198	5.76023	5.68682	5.65841	5.59136	5.261	4.83236	4.25805	4.08092	3.72771	3.20273	2.82247	2.54904	2.21752	2.09479	2.37147	2.11899	2.54263	2.48286	2.91321	3.02759
63.0644		0.14707	0.202439	-0.00904201	-0.167033	-0.205348	-0.225928	-0.0681996	-0.0349297	0.101581	-0.181359	-0.108529	-0.204263	0.259635	0.471146	0.89605	0.989617	1.50289	1.99373	2.35163	3.09917	3.69561	3.95862	4.49384	4.90224	5.4853	5.87377	5.98996	6.03817	6.00381	6.01235	5.84775	5.75645	5.32101	5.01974	4.30015	4.32726	3.8417	3.23943	2.96712	2.67451	2.31417	2.16974	2.45292	2.34445	2.50804	2.4043	2.83586	3.01463
64.0495		0.223137	0.287889	-0.00489279	-0.146134	-0.167594	-0.241734	-0.0884403	0.132076	-0.0726052	-0.128896	-0.0950574	0.113243	0.293107	0.371602	0.893278	1.09889	1.68648	2.28649	2.60849	3.29993	3.88488	4.25316	4.63188	5.05072	5.68217	6.19048	6.1201	6.21127	6.32947	6.2502	6.15289	6.0011	5.67678	5.36883	4.58714	4.3476	3.99167	3.51215	3.21524	2.78097	2.338	2.27064	2.579	2.24257	2.50906	2.495	2.6769	3.09833
65.0347		0.411082	0.304623	0.08146	0.127073	-0.225157	-0.200106	-0.147809	-0.0461336	-0.182355	-0.0201103	-0.0292964	-0.0547971	0.508502	0.61356	0.938855	1.19594	1.85299	2.43562	2.76179	3.516	4.06321	4.49405	4.87503	5.35114	5.96031	6.32801	6.45651	6.45406	6.3853	6.36046	6.2661	6.06293	5.72226	5.411	4.59506	4.52893	4.20194	3.65575	3.3431	2.82923	2.48259	2.17022	2.37662	2.25195	2.3344	2.47643	2.70566	2.86013
66.0198		0.282169	0.228464	0.320115	0.0379827	-0.310493	-0.323965	-0.062519	0.0543115	-0.100313	-0.0599116	0.0306745	0.00891469	0.504481	0.708758	1.09523	1.36032	2.14202	2.55172	2.95293	3.73176	4.29841	4.75431	5.29086	5.7759	6.35617	6.61412	6.6133	6.88023	6.71368	6.67336	6.87701	6.66306	6.30306	5.83218	5.04968	4.81005	4.40467	3.96899	3.64789	3.10962	2.61971	2.24258	2.56651	2.47728	2.46524	2.2896	2.73164	2.98993
67.005		0.465273	0.277256	0.209833	0.109404	-0.508979	-0.255576	0.0186686	0.0921676	-0.372428	-0.234766	-0.0137128	-0.0397466	0.352798	0.745699	1.12025	1.2775	2.09284	2.7258	3.00246	3.85386	4.29239	4.89826	5.24129	5.78279	6.31525	6.68622	6.87352	6.90622	6.86497	6.83794	6.91204	6.69872	6.41559	5.84813	5.15767	5.00872	4.51431	4.105	3.7443	3.12698	2.67374	2.20376	2.51365	2.36643	2.35131	2.31325	2.40428	2.60173
67.9901		0.462063	0.269693	0.124173	-0.0636183	-0.505387	-0.457289	-0.0955683	0.017845	-0.232558	-0.10022	0.077397	0.0851909	0.48983	0.821184	1.16411	1.17529	2.01863	2.54726	3.01186	3.52808	4.06713	4.83782	5.25221	5.92556	6.44523	6.77805	6.93458	7.1837	6.97556	7.03263	7.05075	6.76932	6.41273	5.76531	5.33625	5.11332	4.58295	4.06773	3.72223	3.02903	2.53252	2.17284	2.53481	2.32009	2.14654	2.0517	2.37881	2.51793
68.9752		0.639378	0.29087	0.162706	0.115247	-0.295138	-0.371177	0.0518447	0.0537075	-0.236088	-0.0409949	0.178828	0.303059	0.673749	0.927482	1.10649	1.36972	2.15145	2.80089	3.12871	3.72254	4.29917	4.91248	5.36736	5.99378	6.58538	7.00748	7.1968	7.28962	7.13536	7.09206	7.11698	6.77002	6.47667	5.87457	5.19959	5.05911	4.62379	4.16843	3.75025	3.25358	2.72416	2.28515	2.71787	2.30088	2.12725	1.99617	2.24972	2.28292
69.9604		0.752984	0.477922	0.302141	0.170756	-0.160294	-0.0405902	0.055003	-0.000329794	-0.154202	-0.0877406	0.194403	0.0213235	0.537258	0.963567	1.37752	1.52511	2.38771	2.86554	3.39353	4.05449	4.58844	5.16887	5.61215	6.30094	6.66089	7.11417	7.36445	7.57479	7.57479	7.54585	7.53257	7.28507	6.88798	6.25638	5.51659	5.32051	4.76184	4.32187	3.90481	3.39682	2.78815	2.47411	2.68718	2.27573	2.18973	1.89548	2.05004	2.37784
70.9455		0.529449	0.370825	0.115653	0.206051	-0.359224	-0.277556	0.125036	-0.110663	-0.400908	-0.123242	0.129518	0.187077	0.522978	1.02708	1.29771	1.63081	2.51262	3.15146	3.65116	4.1757	4.69345	5.05482	5.61439	6.10498	6.63025	6.92992	7.25294	7.36892	7.32865	7.25006	7.27049	7.10846	6.67467	6.31859	5.58643	5.34568	4.85168	4.28762	3.68871	3.22367	2.61974	2.25842	2.56933	2.11778	1.84767	1.70641	1.95444	1.98403
71.9307		0.545346	0.208687	-0.0493757	0.0262532	-0.303731	-0.196462	-0.0205986	-0.19614	-0.144805	-0.182213	0.120042	-0.0860729	0.344774	0.975575	1.52816	1.67063	2.46566	3.05197	3.67394	4.2081	4.80162	5.3728	5.84875	6.47941	6.78577	7.08416	7.45676	7.65469	7.62935	7.54689	7.47075	7.3165	6.89358	6.3848	5.79072	5.51744	4.90472	4.34356	3.82975	3.31919	2.79543	2.54548	2.71504	2.29048	2.06108	1.75537	2.00892	2.21693
72.9158		0.561154	0.242191	0.107359	-0.0026387	-0.338466	-0.255906	0.186354	-0.0381136	-0.213944	-0.0225407	0.074177	0.37588	0.709691	1.15577	1.48271	1.75273	2.39349	3.18845	3.87804	4.53307	4.93691	5.25895	5.80811	6.24007	6.56031	7.02995	7.26633	7.44491	7.42653	7.28135	7.30205	7.0302	6.62039	6.086	5.44794	5.44067	4.84773	4.19853	3.7138	3.15456	2.51382	2.44911	2.54662	2.10673	1.74698	1.65076	1.91249	2.0842
73.901		0.350748	0.0252528	-0.0185516	-0.0284377	-0.298815	-0.239027	0.0621345	-0.153555	-0.0627287	-0.00938822	0.351736	0.124578	0.649748	1.39531	1.70788	1.89829	2.88661	3.25185	3.79245	4.21331	4.86813	5.39316	5.78787	6.3913	6.85329	7.12034	7.5781	7.7857	7.69571	7.461	7.49559	7.24724	6.84599	6.40903	5.83828	5.39037	4.98072	4.35471	3.83165	3.14842	2.63397	2.2533	2.45618	2.03099	1.88661	1.70937	1.91573	2.23228
74.8861		0.522681	0.0931828	0.203924	0.226341	-0.196894	-0.23927	0.334357	0.0213338	-0.240752	0.0894829	0.211055	0.297586	0.58386	1.18371	1.44187	1.94632	2.85197	3.44976	3.88087	4.53205	4.93137	5.32397	5.95714	6.29701	6.70441	6.97551	7.33069	7.49439	7.45267	7.32366	7.26748	7.13485	6.70265	6.15955	5.66755	5.39945	4.70989	4.18999	3.59263	3.02227	2.48913	2.28575	2.19342	1.90523	1.79464	1.60706	1.77131	1.72279
75.8713		0.505434	0.157306	0.294797	0.127309	-0.129321	-0.137376	0.0411274	0.00714883	-0.0331823	-0.0770319	0.205324	0.127159	0.587175	1.35199	1.78909	2.20486	3.02639	3.35277	4.27156	4.69325	5.215	5.75636	6.09803	6.58311	7.07399	7.20394	7.7135	7.82402	7.75982	7.67924	7.64361	7.37829	7.10245	6.46561	5.88084	5.53254	4.96225	4.38589	3.84499	3.18779	2.5375	2.32949	2.48717	2.04108	1.94659	1.48285	1.77455	2.12297
76.8564		0.649303	0.399071	0.366843	0.248637	0.00839956	-0.0459217	0.143663	0.0553888	-0.349569	-0.336255	-0.0968221	0.398406	0.572404	1.14652	1.49797	2.21613	3.10291	3.71631	4.26586	4.6635	5.19832	5.55417	6.17012	6.42168	6.92155	7.19685	7.49309	7.682	7.54376	7.46369	7.4105	7.14027	6.80734	6.05062	5.64577	5.30072	4.71165	4.17225	3.51019	2.81786	2.15578	1.74429	1.80458	1.56703	1.4912	1.38036	1.50532	1.65916
77.8416		0.515268	0.181226	0.238293	0.128271	-0.0146607	-0.0534447	0.264269	0.102822	-0.138051	-0.19191	0.275846	0.260865	0.678049	1.35901	2.00206	2.44633	3.32891	3.73555	4.38844	4.69292	5.15305	5.77634	6.4411	6.67309	7.22147	7.52339	8.11516	8.01054	7.99575	7.85243	7.83028	7.53033	7.12286	6.50293	5.77024	5.54946	4.75033	4.05207	3.85244	3.10784	2.35285	1.95231	2.15339	1.74957	1.59819	1.39761	1.54764	1.68601
78.8267		0.398014	0.191061	0.334386	0.181166	0.0909627	-0.0199042	0.207504	0.0836395	-0.17399	0.0907085	0.0978835	0.321806	0.627305	1.17093	1.64274	2.34978	3.13781	3.86365	4.32966	4.68749	5.2254	5.6367	6.28086	6.56789	6.9787	7.31926	7.85651	7.73509	7.9306	7.74919	7.59209	7.26248	6.72485	6.19461	5.47716	5.28095	4.43915	4.02367	3.56935	2.92532	2.18916	1.82492	1.66571	1.4734	1.32814	1.17808	1.35728	1.53112
79.8119		0.179071	0.0878841	-0.0220211	-0.041603	0.0962995	0.181464	0.0988479	0.235875	-0.137226	0.253901	0.349559	0.281506	0.718874	1.26009	2.00128	2.54053	3.11673	3.83923	4.30602	4.7069	5.25317	5.72614	6.31683	6.95743	7.27808	7.71869	8.26741	8.1216	8.35907	8.08046	7.9891	7.67363	7.21385	6.50557	5.69271	5.33419	4.59984	4.02651	3.56792	3.06781	2.46028	1.87207	1.91698	1.56506	1.48623	1.23844	1.33338	1.64023
80.797		0.283788	0.157719	0.324566	0.121442	0.206756	0.17359	0.136801	0.0621982	0.0741975	0.215052	0.338685	0.341144	0.673652	1.03756	1.80073	2.49631	3.18114	3.9402	4.28162	4.92592	5.36532	5.92374	6.53256	6.7166	7.21127	7.58207	7.88011	7.85941	8.01674	7.7861	7.75233	7.25373	6.93456	6.18928	5.58411	4.9074	4.46599	3.92013	3.27622	2.76942	2.03694	1.66963	1.63165	1.06559	1.48025	1.02511	1.48419	1.58008
81.7822		0.303282	0.0690136	0.178575	-0.0517878	0.079913	0.171908	0.0868241	0.109214	-0.117177	0.280621	0.572806	0.35959	0.849888	1.26005	2.05984	2.8276	3.47511	3.99734	4.63772	5.04083	5.71434	6.1735	6.80241	7.32107	7.61716	7.90542	8.46021	8.42934	8.4584	8.25263	8.27544	7.81369	7.44372	6.55045	5.8507	5.33078	4.72836	4.0403	3.35805	2.86308	2.38844	1.94575	1.79621	1.51342	1.68239	1.26845	1.41041	1.57272
82.7673		0.275212	0.398469	0.218557	0.130296	0.295767	0.175736	0.143539	0.124406	0.216306	0.168784	0.412958	0.468452	0.569543	1.25003	1.7581	2.82068	3.30013	3.8949	4.75081	5.0502	5.7439	6.09454	6.73051	7.09471	7.53976	7.92742	8.24663	8.15506	8.0695	8.03836	7.84412	7.46971	6.98004	6.35995	5.64618	5.0357	4.6093	3.98126	3.28336	2.6276	2.07825	1.6154	1.56623	1.1857	1.41135	0.876633	1.25019	1.18744
83.7525		0.21401	0.11765	0.100244	-0.0263961	0.276102	0.094878	0.140773	0.218982	0.0949016	0.608339	0.641999	0.571252	0.926715	1.48142	2.38195	3.15506	3.62971	4.14302	4.89533	5.43957	6.04552	6.49333	7.20522	7.58235	8.0321	8.2579	8.7126	8.64071	8.66745	8.53863	8.44923	8.04709	7.49335	6.81701	5.90597	5.50457	4.89196	4.13841	3.57267	3.07251	2.46562	1.98809	1.78955	1.46255	1.52709	1.31451	1.19485	1.49009
84.7376		0.263339	0.0718924	0.0382703	0.0182108	0.258828	0.400377	0.100092	0.130698	0.206132	0.31832	0.542364	0.73759	0.940161	1.45997	1.99163	3.20832	3.72803	4.24126	5.12815	5.60124	6.148	6.68385	6.98933	7.34159	7.87427	8.09472	8.17431	8.36176	8.41516	8.11971	8.13916	7.6152	7.00071	6.50632	5.73561	5.17178	4.65887	4.06819	3.59375	2.96517	2.26463	1.77262	1.69551	1.44366	1.4041	1.08109	1.24607	1.55514
85.7228		0.0901808	0.00121345	0.176398	-0.0193521	0.206556	0.23257	0.0924667	0.265471	0.367829	0.484068	0.559525	0.75605	1.12734	1.67978	2.2766	3.33386	4.06571	4.56438	5.33841	5.76466	6.4823	6.89055	7.56387	7.74813	8.21833	8.59679	8.6256	8.66716	8.7719	8.51235	8.42023	8.02048	7.40575	6.73511	5.98708	5.38201	4.75296	4.21439	3.65584	3.12706	2.47327	2.12431	1.88599	1.60553	1.54626	1.09594	1.03877	1.24938
86.7079		0.308705	0.341217	0.452407	0.0666146	0.00247228	0.490051	0.186059	0.266453	0.176295	0.43047	0.462983	0.469118	0.932197	1.74373	2.23552	3.27627	3.99167	4.63867	5.48104	5.90556	6.51245	6.84885	7.47437	7.75467	8.12558	8.3695	8.54049	8.58696	8.60043	8.28441	8.0294	7.58463	7.0728	6.55736	5.85124	5.18915	4.92324	4.38796	3.64194	2.96302	2.2294	1.74693	1.66663	1.32188	1.33666	0.956618	1.10103	1.52471
87.6931		0.297872	0.289293	0.195861	0.164051	0.317155	0.521412	0.154817	0.417363	0.435996	0.600978	0.599139	0.717053	1.24251	1.91376	2.68069	3.58013	4.2884	4.92238	5.73407	6.19334	7.05283	7.50897	8.20503	8.3413	8.58579	8.79502	8.98526	9.09675	9.03772	8.66245	8.50412	8.1019	7.47687	6.99161	6.24256	5.65586	5.08607	4.48465	3.72896	3.11576	2.42072	2.0516	1.94831	1.60837	1.6203	1.079	0.984236	1.40318
88.6782		0.555057	0.318973	0.284016	0.234472	0.464064	0.535243	0.0715803	0.141353	0.406711	0.68648	0.701742	0.925354	1.32395	2.0701	2.67143	3.6258	4.26162	5.0056	5.93972	6.40723	7.13593	7.68049	8.06875	8.28058	8.60091	8.71347	8.78101	8.70549	8.52173	8.36827	8.20541	7.88441	7.34261	6.71272	5.97237	5.37739	5.15249	4.41251	3.83931	3.24666	2.42194	1.83631	1.72221	1.32377	1.33819	0.95661	0.972012	1.33716
89.6634		0.496088	0.388773	0.228479	0.188617	0.343557	0.52528	0.089073	0.376141	0.496768	0.702423	0.859758	0.974291	1.55307	2.16313	3.02988	3.82242	4.7051	5.26752	6.05487	6.55024	7.4278	7.93853	8.53	8.63459	9.12518	9.16033	9.25641	9.23668	9.22692	8.81116	8.48897	8.06689	7.61017	6.97219	6.23301	5.75335	5.25301	4.48951	3.68616	3.03368	2.44943	1.82556	1.88045	1.40284	1.38759	0.979105	0.966105	1.42693
90.6485		0.62152	0.401009	0.201226	0.235369	0.301652	0.287925	-0.125075	0.00514357	0.181791	0.494198	0.648951	0.948059	1.39571	2.24434	3.02037	3.86562	4.62531	5.17995	6.03115	6.70635	7.38765	8.09658	8.41068	8.54426	8.77076	9.03234	9.08511	9.00778	8.80802	8.5326	8.28569	7.72757	7.21131	6.49361	5.88923	5.45644	4.97488	4.30517	3.6866	3.08025	2.20072	1.74325	1.69795	1.36765	1.25759	0.741677	0.758787	0.959103
91.6337		0.793459	0.659442	0.229996	0.318788	0.277805	0.321196	0.0837461	0.323525	0.432855	0.607545	0.819342	1.05934	1.61444	2.29782	3.32296	4.03389	4.92993	5.49462	6.18525	6.8819	7.64981	8.31117	8.69226	8.93995	9.37016	9.43206	9.49531	9.35281	9.38139	9.1106	8.69004	8.31436	7.75046	7.20132	6.46017	5.93877	5.25049	4.40276	3.65819	3.02299	2.62077	1.98678	1.87847	1.64023	1.57177	0.932847	0.927902	1.16808
92.6188		0.682941	0.48946	0.156356	-0.0629394	0.22368	0.176558	-0.0170544	0.016481	0.098076	0.345195	0.788204	1.0497	1.43305	2.3094	2.96223	3.90087	4.65461	5.43257	6.26732	6.84251	7.47533	8.16888	8.57293	8.77102	9.08218	9.36745	9.46401	9.47001	9.30734	9.06531	8.66585	8.17455	7.53908	6.93774	6.44406	5.94516	5.2966	4.482	3.98151	3.09918	2.29304	1.9044	1.73317	1.43388	1.24793	0.819204	0.853816	1.18358
93.604		0.468633	0.503304	0.18292	0.245638	0.213053	0.311357	0.139371	0.231499	0.581546	0.502473	0.727257	0.826414	1.50193	2.24106	3.35198	4.00613	4.87886	5.58636	6.23769	6.94809	7.82851	8.43068	8.88836	9.14401	9.58895	9.70379	9.79947	9.88786	9.78658	9.47017	9.06012	8.62101	7.97706	7.38332	6.80372	6.1959	5.609	4.7144	3.89221	3.19328	2.56437	1.99458	1.84044	1.44249	1.32562	0.938086	0.853108	1.03531
94.5891		0.598614	0.368878	0.160319	0.311819	0.371141	0.225375	0.139752	0.263386	0.361145	0.497293	0.926943	1.09925	1.52028	2.4399	3.16189	4.03442	4.85074	5.52315	6.26002	7.15261	7.86644	8.59836	8.88323	8.93833	9.39818	9.76034	9.79103	9.83604	9.69532	9.58841	9.07021	8.5226	7.83471	7.25198	6.77182	6.114	5.50667	4.76735	3.98026	3.23105	2.51492	2.02314	1.74203	1.45173	1.32779	0.691413	0.72789	0.921279
95.5743		0.59827	0.532167	0.128356	0.245904	0.310963	0.138286	-0.0308975	0.226422	0.596116	0.795351	0.865969	1.15932	1.83092	2.4491	3.51027	4.18403	5.00367	5.66333	6.45262	7.30837	8.17309	8.91031	9.21722	9.51553	9.8098	9.91682	10.1352	10.2651	10.0969	9.85559	9.46112	8.74367	8.10084	7.76771	7.22648	6.42295	5.79172	4.98533	4.08887	3.33576	2.74612	2.13032	1.85768	1.62194	1.33252	0.837069	0.895702	0.968245
96.5594		0.45555	0.267668	0.189102	0.263354	0.376609	0.191362	0.240231	0.271579	0.371859	0.512911	1.14823	1.53173	1.67429	2.39444	3.22115	4.01778	4.99182	5.69087	6.54216	7.54752	8.16151	8.96445	9.34127	9.3903	9.78117	10.1095	10.0881	10.2515	9.90403	9.70644	9.33585	8.80447	8.19095	7.58633	7.20865	6.48732	5.81351	5.08231	4.25024	3.4409	2.59036	1.99393	1.81679	1.51486	1.09888	0.983401	0.92561	0.696859
97.5446		0.627285	0.45665	0.186947	0.298044	0.236441	0.125877	0.305204	0.416814	0.669283	0.678207	0.933146	1.3485	1.9581	2.60946	3.586	4.32322	5.44313	5.97229	6.77337	7.77728	8.46383	9.31377	9.61118	9.85057	10.0991	10.272	10.4965	10.5736	10.1855	9.93676	9.71138	9.21276	8.56728	7.95719	7.53891	6.75929	6.02556	5.06346	4.35947	3.69265	2.50656	2.15192	2.13037	1.65165	1.24902	1.00175	0.937873	1.14018
98.5297		0.870317	0.30578	0.563329	0.237476	0.373111	-0.056873	0.316613	0.280933	0.100744	0.948555	1.36133	1.50587	2.12688	2.74191	3.71815	4.58663	5.44552	6.26616	7.05439	7.8472	8.74921	9.43123	9.6219	9.82203	10.1348	10.3795	10.6866	10.4221	10.2462	9.90094	9.45311	9.02698	8.477	7.89314	7.27337	6.62264	5.8901	5.0781	4.31785	3.56177	2.6573	2.10188	1.9115	1.61719	1.43617	0.922647	0.912578	0.825368
99.5149		0.534224	0.500012	0.360605	0.310078	0.266759	0.289415	0.129469	0.264884	0.401795	0.949854	1.29202	1.65233	2.31362	3.12341	4.05546	4.8873	5.57544	6.37617	7.26336	8.17219	8.94553	9.62744	10.0215	10.2311	10.3816	10.7097	11.0682	10.9048	10.4907	10.2975	9.79865	9.33487	8.85646	8.14759	7.62437	6.87151	6.05811	5.10555	4.31011	3.71013	2.70305	2.07427	2.02216	1.79328	1.21046	0.992834	1.09806	0.974027
100.5		0.643018	0.270222	0.442961	0.269234	0.379956	0.105178	0.487527	0.23991	0.341943	0.933791	1.45852	1.65569	2.52364	2.78417	4.08132	4.69364	5.76971	6.39574	7.24285	8.16908	8.97781	9.52078	10.0322	10.0432	10.4541	10.743	10.9828	10.8295	10.5914	10.2484	9.86625	9.45714	8.98633	8.1967	7.5921	6.78858	6.1472	5.10275	4.53568	3.65412	2.68421	2.10194	1.8064	1.57375	1.37384	0.878949	0.638064	0.817841
101.485		0.703398	0.26997	0.558785	0.240871	0.367889	0.302111	0.292866	0.33801	0.487149	0.98087	1.39133	1.70069	2.39722	3.14417	4.18472	4.84297	5.81947	6.55863	7.58168	8.39603	9.00702	9.79245	10.1878	10.1801	10.5295	10.7923	11.2881	11.0118	10.7886	10.5052	10.1548	9.60105	9.26243	8.40122	7.97391	7.02617	6.54542	5.28385	4.84101	3.91675	2.7843	2.15199	1.71581	1.604	1.19755	0.672288	0.86256	0.693332
102.47		0.510143	0.353694	0.401378	0.418422	0.264182	0.202733	0.432627	0.447787	0.286672	0.879554	1.27547	1.61045	2.54345	2.91286	4.12673	4.8513	5.89596	6.61405	7.63687	8.34903	9.04678	9.69067	10.117	10.2929	10.4931	10.7745	11.155	10.9765	10.8391	10.5894	10.0065	9.8149	9.39267	8.59735	8.03662	7.22605	6.4309	5.40591	4.76234	3.87606	2.88482	2.17713	1.83328	1.3108	1.41203	0.537451	0.523286	0.399695
103.455		0.659284	0.323206	0.539062	0.331315	0.360304	0.26968	0.349745	0.435556	0.258528	0.810225	1.26389	1.50293	2.33225	2.9697	4.11256	4.96869	5.57764	6.74966	7.65174	8.48754	9.06927	9.93206	10.2487	10.3998	10.6646	11.0083	11.4278	11.329	10.9936	10.8036	10.26	9.98091	9.54493	8.93789	8.26207	7.3736	6.64167	5.47874	4.79853	3.90193	2.72638	2.0984	1.61979	1.42541	1.01076	0.515854	0.455708	0.400048
104.441		0.558231	0.13758	0.366748	0.403295	0.23242	0.205418	0.465545	0.501335	0.179459	0.816089	1.36243	1.73205	2.51724	2.91077	4.24944	5.11484	5.93557	6.7882	7.66571	8.44555	9.07219	9.80202	10.3436	10.536	10.9007	11.1381	11.5279	11.4667	11.2319	10.8823	10.386	10.1424	9.74803	9.02103	8.48756	7.63599	6.58841	5.43296	4.80269	3.80549	2.85414	2.15656	1.54409	1.20465	1.16332	0.459606	0.211596	0.459855
105.426		0.667545	0.224804	0.258472	0.236995	0.173178	-0.0550232	0.389913	0.323984	0.223857	1.02905	1.56813	2.00659	2.50159	3.31343	4.291	5.31343	6.03879	6.95058	7.9548	8.68178	9.30252	10.0917	10.4587	10.6471	10.8861	11.2154	11.5912	11.5315	11.2441	11.0651	10.6529	10.2708	9.85341	9.21274	8.44516	7.67737	6.6574	5.43137	4.83095	4.01107	2.80505	2.11016	1.69358	1.25429	0.976203	0.50338	0.324121	0.15511
106.411		0.38426	0.0303918	0.13208	0.116015	-0.146416	0.0796216	0.516672	0.657152	0.339678	0.946246	1.5609	1.9029	2.77154	3.31076	4.45008	5.47771	6.25456	7.05943	7.89556	8.71437	9.46001	10.01	10.5675	10.8141	11.0042	11.2429	11.8017	11.6652	11.3963	11.1642	10.7067	10.3902	10.0777	9.27358	8.66072	7.76509	6.55758	5.45364	4.84746	3.8338	2.88513	2.27726	1.73939	1.39919	1.01698	0.47144	0.174245	0.258091
107.396		0.488035	-0.00369109	0.227915	0.184404	0.0280203	0.00692846	0.40373	0.381827	0.255947	1.15081	1.58772	2.10331	2.54224	3.28569	4.29141	5.44759	6.30041	7.16953	7.94783	8.85231	9.56805	10.1673	10.6822	10.8138	10.9951	11.4359	11.8792	11.7427	11.5203	11.2339	10.8252	10.3558	9.84697	9.20786	8.63652	7.60746	6.46016	5.49056	4.92002	4.12687	2.90414	1.95716	1.44944	1.08844	0.812254	0.414904	0.324541	0.143532
108.381		0.296798	-0.11689	0.0531425	0.137985	0.00954978	0.0604164	0.345779	0.59065	0.472437	1.01378	1.44802	1.95332	2.69841	3.38986	4.53588	5.41037	6.26987	7.17813	8.12856	8.92244	9.59578	10.1695	10.7406	11.2034	11.2362	11.5288	11.9587	11.8217	11.6659	11.4008	10.9564	10.4305	9.92171	9.26205	8.65668	7.61233	6.55426	5.25633	4.68889	3.8267	2.8066	2.06714	1.48986	1.2463	0.768786	0.368793	0.145478	-0.00278371
109.366		0.266926	-0.164948	0.0564505	0.126333	0.117229	0.175266	0.486875	0.470415	0.396847	1.12995	1.64721	2.22901	2.54696	3.25952	4.29614	5.33811	6.42295	7.30261	8.16315	8.86047	9.61353	10.1569	10.8139	11.0901	11.2293	11.5773	12.0969	11.8728	11.7254	11.3418	10.8252	10.4195	9.97131	9.2029	8.51123	7.54372	6.4269	5.32267	4.68742	3.77616	2.59934	1.70093	1.41433	0.934266	0.689758	0.309964	0.325518	0.268173
110.351		0.318593	-0.0209074	0.153496	0.273627	0.251446	0.177306	0.382651	0.692396	0.672664	1.22102	1.48875	2.0317	2.76272	3.42165	4.72825	5.70114	6.58945	7.39417	8.31878	9.28546	9.86018	10.3475	11.0144	11.469	11.492	11.7765	12.2422	12.0839	11.9233	11.5551	11.232	10.7055	10.251	9.4514	8.54716	7.73133	6.4629	5.27984	4.68518	3.68573	2.56075	1.66338	1.11529	0.951741	0.456601	0.0285395	0.0900753	-0.0114388
111.337		0.274349	0.0207926	0.109833	0.251213	0.243175	0.175006	0.429982	0.531212	0.529184	1.33335	1.6998	2.34818	2.86152	3.56669	4.61755	5.50419	6.45807	7.29273	8.25022	9.23032	9.87441	10.444	10.9858	11.2997	11.532	11.9186	12.1741	11.9559	11.9141	11.4271	11.0583	10.5515	10.0715	9.12565	8.24111	7.3533	6.2877	5.25814	4.53712	3.71575	2.5464	1.62699	1.11724	0.678369	0.364737	-0.155988	-0.0485599	-0.050503
112.322		0.220221	-0.0734009	-0.0314441	-0.0383008	0.0853898	0.00897986	0.173658	0.610129	0.616525	1.2087	1.49056	2.10904	2.79144	3.49581	4.7608	5.79142	6.56528	7.52415	8.42234	9.35395	9.96727	10.637	11.1426	11.6241	11.6785	12.0343	12.4321	12.2009	12.0015	11.6945	11.3398	10.7677	10.2654	9.42894	8.40709	7.4458	6.42854	5.09236	4.44613	3.48987	2.45022	1.62055	1.01869	0.820245	0.443027	0.0451086	-0.0737596	0.00855162
113.307		0.171331	0.00720987	0.138551	0.404297	0.246054	0.220885	0.482153	0.667494	0.500636	1.12055	1.61703	2.31531	2.95326	3.73906	4.82426	5.74856	6.61305	7.48324	8.35145	9.32726	9.85482	10.5066	10.9546	11.2309	11.6323	11.8931	12.0867	11.9093	11.7589	11.259	10.9304	10.5084	9.98989	9.06825	8.1576	7.36281	6.22524	5.19613	4.41743	3.38401	2.22158	1.35106	0.875132	0.602949	0.542789	-0.289701	-0.235234	-0.146675
114.292		0.269566	0.0347543	-0.139102	0.0551563	0.161889	0.0158805	0.150391	0.867336	0.858964	1.35723	1.49019	2.32488	2.9716	3.79081	5.06811	6.02362	6.85249	7.8207	8.6097	9.60108	10.2348	10.8812	11.4291	11.6787	11.9755	12.2812	12.5329	12.2887	12.0035	11.7406	11.4158	10.8629	10.2296	9.42284	8.37618	7.48134	6.62441	5.36621	4.57376	3.27033	2.2703	1.53737	0.918978	0.65809	0.355989	-0.076215	-0.133876	-0.190905
115.277		-0.0130143	0.128923	-0.0323768	0.167074	0.151266	0.137169	0.380456	0.635396	0.460561	0.943091	1.35782	2.17973	2.87283	3.56103	4.87142	5.84286	6.82418	7.84306	8.58877	9.51086	10.0222	10.7411	11.1922	11.3749	11.6543	11.9802	12.0257	11.8909	11.7943	11.4044	11.0463	10.5285	9.75516	8.96733	7.91326	7.15021	6.18899	5.20619	4.23745	3.13678	2.16902	1.27767	0.6326	0.515065	0.531556	-0.329908	-0.378078	-0.294469
116.262		-0.117094	-0.0534447	-0.0955856	0.116009	0.0614847	0.11703	-0.0832211	0.604186	0.719045	1.10376	1.45492	2.23601	2.73021	3.77828	5.07814	6.0192	7.11531	7.99682	8.78257	9.81923	10.2681	10.9125	11.4907	11.8045	12.0712	12.4022	12.4821	12.3998	12.1372	11.7323	11.4512	10.9257	10.0867	9.25509	8.29633	7.41019	6.36394	5.23373	4.4508	3.37318	2.26958	1.47833	1.02959	0.740736	0.138278	-0.249468	-0.167639	-0.586013
117.248		0.15012	-0.0777757	-0.149924	0.252656	0.105324	0.168644	0.272344	0.655008	0.51855	0.942809	1.23649	2.08883	2.75535	3.43748	4.65588	5.6895	6.92849	7.94364	8.69402	9.6552	10.0198	10.6893	11.3124	11.6047	11.834	12.1373	11.9685	11.9795	11.8717	11.4604	11.1213	10.5681	9.75671	8.96014	8.01356	7.27744	6.20172	5.41164	4.4456	3.15213	2.19114	1.41967	0.899966	0.378136	0.181077	-0.237934	-0.592821	-0.277038
118.233		-0.034187	-0.061692	-0.00704228	-0.0626551	0.138511	0.0213607	-0.156175	0.48594	0.596436	0.94811	1.31948	1.88234	2.60135	3.61092	4.79621	5.8632	6.93335	8.08473	8.91338	9.82138	10.3168	11.0494	11.5784	11.8996	12.2006	12.2851	12.4369	12.4222	12.1755	11.791	11.5856	10.9015	10.1781	9.34478	8.33862	7.54303	6.46336	5.53877	4.49835	3.40263	2.46536	1.43022	1.02634	0.873811	0.251965	-0.321718	-0.305598	-0.502024
119.218		0.0416417	0.158104	-0.0759763	0.20968	0.149867	0.153172	0.273688	0.415324	0.392175	0.766862	1.09331	1.80487	2.45992	3.27564	4.23471	5.43677	6.74677	7.81486	8.68955	9.47999	10.1283	10.5961	11.2057	11.5701	11.7545	12.0786	11.8334	11.9057	11.64	11.4962	11.0513	10.3792	9.7023	8.75273	7.83487	7.11973	6.01944	5.28142	4.19659	3.05842	2.2032	1.20374	0.988015	0.595254	0.00254888	-0.306979	-0.428982	-0.473652
120.203		0.0334031	0.0635438	-0.0473115	0.0337311	0.330287	0.146783	0.111401	0.491154	0.833847	1.08885	1.19064	1.75259	2.58441	3.5565	4.81218	5.69931	7.13204	8.0195	9.00501	9.79065	10.5636	11.1419	11.7184	12.0312	12.3865	12.5769	12.5671	12.5732	12.3528	11.9369	11.7913	10.8807	10.0454	9.16346	8.09017	7.45349	6.43436	5.50145	4.34292	3.34828	2.41932	1.46769	1.25797	0.916726	0.345406	-0.167362	-0.252505	-0.195034
121.188		0.116704	0.0371115	0.0792112	0.137836	0.199715	0.187338	0.150864	0.558156	0.299542	0.864791	0.973222	1.72645	2.39603	3.22	4.36157	5.34988	6.9503	7.67401	8.70674	9.53191	10.1193	10.4569	11.3256	11.5351	11.8589	12.1467	12.1147	11.9591	11.7426	11.3587	11.1467	10.1725	9.39376	8.47676	7.56514	6.69526	5.91423	5.00036	4.03582	2.75437	1.93155	1.19173	0.92497	0.620092	0.0595557	-0.212435	-0.483533	-0.487598
122.173		0.0150753	0.133439	-0.0601983	0.213125	0.178805	0.31406	0.120655	0.457266	0.835578	1.13	1.32527	1.97067	2.82075	3.60836	4.92118	5.65055	7.3072	8.04134	8.9887	9.86899	10.4655	11.1623	11.7664	12.1572	12.4343	12.7295	12.5564	12.5835	12.1949	11.9177	11.5477	10.7204	9.84942	9.0483	7.84194	7.08738	6.10399	5.03621	4.03646	3.0563	2.03117	1.40403	1.25082	0.82362	0.418697	-0.0666896	-0.322975	-0.11411
123.158		0.182992	0.13441	0.101336	0.33446	0.185108	0.416906	0.258036	0.782802	0.301659	0.859952	1.20175	1.68326	2.70993	3.3965	4.31918	5.53137	6.71987	7.92753	8.81777	9.62022	10.1726	10.5737	11.2991	11.6282	11.8097	12.1516	12.0163	11.9106	11.5695	11.3245	11.0078	10.1466	9.32689	8.42871	7.48999	6.60706	5.77941	4.86419	3.77171	2.51731	1.69908	1.13688	0.88244	0.493548	0.214754	-0.153326	-0.582849	-0.421861
124.144		0.141584	0.229146	0.0800751	0.418351	0.212231	0.299036	0.440365	0.568008	0.687057	1.1997	1.39426	2.14545	2.98223	3.7567	4.882	5.63955	7.1899	8.09683	9.1063	10.0755	10.52	11.2082	11.8052	12.0588	12.3994	12.5868	12.5541	12.434	12.3197	11.9246	11.5018	10.6196	9.76353	8.98355	7.79824	6.96052	5.93546	5.04266	3.91203	2.89809	1.86729	1.29393	1.18174	0.719573	0.349621	0.0222779	-0.523361	0.160029
125.129		0.638327	0.311518	0.23525	0.34473	0.291435	0.120936	0.366609	0.486508	0.467736	0.854277	1.16905	1.80836	2.66718	3.39874	4.25285	5.50739	6.59825	7.7631	8.95667	9.7319	10.1239	10.7361	11.3594	11.6789	11.8949	12.074	12.0974	11.9695	11.5397	11.3781	10.9528	9.97182	9.21678	8.39165	7.3061	6.52732	5.77342	4.78181	3.56488	2.44787	1.57774	1.01212	0.896614	0.3798	0.0138493	-0.272312	-0.379882	-0.464874
126.114		0.278764	0.215833	0.0335527	0.445242	0.229686	0.450846	0.434805	0.66186	0.588259	1.00962	1.4418	1.8766	2.8966	3.59798	4.52244	5.74998	7.01121	7.94895	9.13303	9.91798	10.3465	11.0421	11.6276	11.9886	12.4441	12.5541	12.5418	12.5148	12.2875	11.9593	11.582	10.6447	9.86102	8.9635	7.81488	6.86526	5.82409	4.81728	3.68081	2.53401	1.77071	1.05271	1.1358	0.563586	0.342493	0.0365815	-0.456579	-0.185799
127.099		0.500966	0.181488	0.10903	0.317721	0.201802	0.18521	0.587797	0.53156	0.220576	0.740202	1.33759	1.8644	2.57565	3.22545	4.19839	5.34951	6.41642	7.5061	8.78923	9.60722	9.8958	10.3311	11.0478	11.265	11.7133	11.9364	11.9533	11.7783	11.545	11.4652	10.973	10.0049	9.26177	8.43074	7.44399	6.35345	5.33683	4.44522	3.2387	2.18893	1.43073	0.814847	0.747241	0.18292	-0.0564811	-0.401667	-0.298181	-0.600878
128.084		0.314723	0.211695	-0.207368	0.36909	0.310524	0.363893	0.487594	0.882679	0.707495	0.968891	1.22436	2.00952	2.90442	3.51453	4.4859	5.42795	6.59985	7.5262	8.61597	9.40382	9.93827	10.6189	11.4435	11.6459	12.0347	12.2728	12.307	12.155	12.1065	11.8209	11.28	10.4809	9.75899	8.89457	7.86964	6.68868	5.55698	4.76459	3.48803	2.35976	1.66942	1.02047	0.887345	0.361352	0.130407	-0.104629	-0.440408	-0.363712
129.069		0.407538	0.115625	0.0686252	0.169736	0.110655	0.206294	0.557466	0.49404	0.322479	0.804004	1.27971	1.77323	2.26634	3.03358	3.86458	5.05027	6.21546	7.12089	8.26511	9.09744	9.59498	10.0121	10.7232	10.8862	11.2393	11.4976	11.5942	11.482	11.3487	11.1604	10.6239	9.7319	9.02915	8.20629	7.1928	6.12664	5.18728	4.15867	3.17701	2.18141	1.36167	0.87203	0.814075	0.354195	0.00990764	-0.289457	-0.220331	-0.566768
130.054		0.333499	0.121899	-0.117654	0.334152	0.328535	0.385004	0.545794	0.837417	0.723378	0.969227	1.48315	2.10863	2.75919	3.44246	4.21633	5.16701	6.40699	7.36382	8.33339	9.11074	9.66752	10.0535	10.9748	11.254	11.5224	11.789	11.8989	11.7086	11.6164	11.3699	10.9156	10.1377	9.32819	8.54954	7.6011	6.41124	5.48025	4.5125	3.1745	2.22326	1.60472	1.011	0.928466	0.365036	0.125226	-0.313763	-0.548486	-0.187333
131.04		0.0111911	-0.0607864	0.0295869	0.124799	0.0504592	0.0247923	0.31909	0.400046	0.504389	0.745724	1.21953	1.77465	2.517	3.14781	3.89146	4.97217	6.02433	6.78218	7.83928	8.76598	9.30479	9.63712	10.2657	10.5623	10.9107	11.1459	11.1673	11.0205	10.7566	10.554	10.0506	9.24249	8.49301	7.76334	6.84785	5.85429	5.08457	4.10265	3.07492	1.96945	1.05346	0.679162	0.667061	0.222451	-0.0857132	-0.436172	-0.437855	-0.836659
132.025		0.0443102	-0.0627083	-0.188837	0.081023	-0.0236147	0.315186	0.663226	0.709066	0.639413	0.837962	1.29939	1.7884	2.6651	3.4601	4.15776	5.2976	6.22685	7.12809	8.14826	8.90162	9.45435	9.92025	10.6042	10.8416	11.2007	11.4596	11.5857	11.3689	11.256	11.0194	10.4273	9.5982	8.77054	8.06697	7.19281	6.14463	5.20113	4.31087	3.11324	2.08145	1.47468	0.759431	0.768677	0.288765	0.20839	-0.243072	-0.531771	-0.278158
133.01		0.102026	0.0115912	0.26738	0.195438	0.110226	0.140679	0.589087	0.582074	0.6832	0.849232	1.27639	1.81761	2.58454	3.44867	4.0215	5.03601	5.8692	6.73543	7.78341	8.64616	9.1427	9.54419	10.0336	10.3218	10.6504	10.7891	10.9055	10.7005	10.4844	10.3807	9.863	9.12056	8.37047	7.5724	6.79639	5.99154	5.10257	4.18072	3.254	2.06708	1.06017	0.75123	0.757173	0.357736	0.251816	-0.371308	-0.281525	-0.592112
133.995		0.100445	0.0118229	-0.249887	0.0540615	0.00877091	0.235838	0.804708	0.974122	0.879772	1.13223	1.53505	2.00177	2.66565	3.51792	4.29602	5.24017	5.94784	6.69581	7.73094	8.70163	9.19323	9.64139	10.2558	10.4967	10.768	10.9263	11.1621	10.9758	10.7782	10.6045	10.1734	9.63388	8.88876	8.03501	7.25883	6.20284	5.33077	4.60093	3.55074	2.44977	1.6217	0.911727	0.956709	0.525096	0.406062	-0.108903	-0.467249	-0.460861
134.98		-0.184409	-0.162792	-0.0666082	-0.283313	-0.0655362	0.0524272	0.596536	0.752928	0.808932	1.10169	1.45137	1.97253	2.46521	3.23919	3.87125	4.90531	5.6157	6.51973	7.34035	8.34805	8.80853	9.22781	9.66214	9.76818	10.1758	10.32	10.6584	10.4939	10.2301	9.99999	9.60744	8.97501	8.27095	7.62909	6.75626	6.03172	5.21044	4.23374	3.53293	2.15428	1.31516	0.778111	0.494147	0.348937	0.268699	-0.63127	-0.511198	-0.761643
135.965		-0.263736	-0.199072	-0.320484	-0.0671362	-0.0388713	0.105915	0.710821	0.984019	0.838539	1.13152	1.69942	1.9894	2.50898	3.30551	4.14015	4.98374	5.78857	6.48342	7.43264	8.16069	8.82927	9.2662	9.74302	9.99281	10.1958	10.4912	10.7893	10.6581	10.6578	10.2638	9.84407	9.16449	8.59429	7.7807	6.97096	6.03186	5.29076	4.23835	3.22159	1.98214	1.30963	0.805005	0.657556	0.344214	0.146029	-0.271152	-0.627398	-0.513152
136.95		-0.368356	-0.456766	-0.0371111	-0.249193	-0.104071	0.0774493	0.556749	0.659512	0.711072	0.884638	1.42303	1.91608	2.58123	3.20092	3.87734	4.81393	5.5678	6.39061	7.08495	8.0415	8.57655	9.02134	9.28566	9.64809	10.0906	10.1778	10.4421	10.2168	10.1752	9.78115	9.29475	8.79595	7.96246	7.38427	6.25454	5.49953	4.80401	3.83039	3.14088	1.73949	1.0802	0.889671	0.217853	0.158286	0.429286	-0.218264	-0.544976	-0.798396
137.936		-0.40628	-0.24739	-0.416437	-0.494671	-0.0732349	0.226702	0.407192	0.832592	0.792926	1.01573	1.6781	1.88118	2.5232	3.33245	4.17411	5.19263	5.70643	6.39303	7.34634	8.05527	8.59666	9.18203	9.61338	9.82733	10.0825	10.1728	10.5673	10.4739	10.2205	9.99403	9.50249	8.84711	8.28024	7.46525	6.62144	5.62634	4.85362	3.90828	3.00204	1.97967	1.23302	0.858711	0.570734	0.576383	0.235953	-0.135187	-0.422404	-0.591154
138.921		-0.39846	-0.602909	-0.124239	-0.275009	-0.182413	0.0951289	0.50091	0.665262	0.723508	0.86382	1.48157	1.89101	2.43489	3.17711	3.88644	4.74328	5.47987	6.3297	6.97149	7.75712	8.31706	8.86586	9.29842	9.42771	9.60146	9.87745	10.1069	10.1017	9.66659	9.41274	8.90754	8.30121	7.58238	7.0301	6.03516	5.22597	4.54181	3.72716	2.89383	1.83545	1.1044	0.830378	0.417819	0.24307	0.22496	-0.353198	-0.407902	-0.699547
139.906		-0.51793	-0.380831	-0.277422	-0.585801	-0.0987075	-0.0652039	0.404722	0.745264	0.521243	0.889043	1.5779	1.77751	2.46482	3.22169	4.09681	4.95345	5.42105	6.30221	7.11248	7.57326	8.37179	8.85751	9.35824	9.43554	9.5851	9.8708	10.1654	10.0192	9.76531	9.26024	9.00847	8.24912	7.63981	7.05258	6.08112	5.29342	4.47121	3.47472	2.83475	1.81065	1.125	0.838495	0.504113	0.217814	0.190604	-0.571647	-0.511547	-0.783473
140.891		-0.329324	-0.548878	-0.161146	-0.325045	-0.224078	0.0822836	0.396304	0.56429	0.84679	1.03215	1.42537	1.78884	2.3986	3.1669	3.97501	4.74213	5.56931	6.24725	6.8167	7.60202	8.1735	8.69077	9.03478	9.09626	9.3805	9.48357	9.72945	9.68974	9.35881	9.0261	8.50164	8.22995	7.33873	6.77475	5.75086	5.11411	4.44012	3.74326	2.82066	1.79683	1.05186	0.906308	0.442304	0.219955	0.0898806	-0.297162	-0.588566	-0.70471
141.876		-0.426334	-0.448941	-0.118733	-0.529239	-0.233245	-0.00471201	0.207757	0.658097	0.709092	1.1504	1.66522	1.83368	2.41919	3.33666	4.16681	4.85387	5.54887	6.23444	7.08368	7.55892	8.24032	8.78095	9.14433	9.15814	9.15422	9.53087	9.68141	9.88477	9.45135	9.23384	8.67943	8.18422	7.59827	6.92286	6.04063	5.35276	4.58765	3.54941	3.02076	2.10758	1.2204	0.969142	0.852957	0.43217	0.42985	-0.291969	-0.356538	-0.338283
142.861		-0.480453	-0.553662	-0.266585	-0.359813	-0.276942	0.227665	0.243219	0.836701	0.700764	1.17741	1.59836	1.849	2.41618	3.18002	3.80558	4.65866	5.48192	6.15549	6.58436	7.46903	8.0108	8.57029	8.76751	9.06073	9.11334	9.30609	9.62526	9.59844	9.34283	8.87864	8.55745	7.9034	7.27679	6.70247	5.95338	5.10959	4.51045	3.49936	2.9481	1.73961	1.27	0.96617	0.730361	0.281114	0.509041	-0.117462	-0.410053	-0.236331
143.847		-0.601616	-0.601067	-0.0771646	-0.542052	-0.219472	-0.0835928	0.535238	0.511763	0.769953	1.23323	1.5722	1.92279	2.31189	3.29202	4.05363	4.68839	5.33925	5.97719	6.5337	7.40525	7.84058	8.39818	8.76303	9.01386	9.07802	9.25357	9.49709	9.55471	9.26368	8.89057	8.546	7.92468	7.33864	6.66503	5.78568	5.10165	4.3646	3.42947	2.77272	2.07852	1.05706	0.793694	1.07294	0.51112	0.256714	-0.122012	-0.354978	-0.263294
144.832		-0.399696	-0.658306	-0.259466	-0.396525	-0.299021	0.164086	0.349517	0.876062	0.800984	1.16517	1.63034	1.80308	2.50899	3.07619	3.6991	4.66955	5.25273	5.79133	6.42218	7.09271	7.50854	8.27583	8.65798	8.84697	8.78634	9.132	9.38721	9.35365	8.98987	8.52927	8.34214	7.67776	7.0095	6.34047	5.83742	4.95691	4.39258	3.60058	2.91563	1.83212	1.1318	0.847905	0.579871	0.170713	-0.0139762	-0.0884168	-0.412798	-0.359631
145.817		-0.520978	-0.593784	-0.0731273	-0.45427	-0.421202	0.0301988	0.383666	0.627485	0.741881	1.37037	1.61171	1.748	2.45662	3.12401	3.92336	4.60662	5.19471	5.94127	6.47389	7.20336	7.43811	8.23394	8.3732	8.68139	8.88864	8.87557	9.12308	9.10164	8.96245	8.55131	8.23153	7.44112	6.94406	6.47495	5.70497	5.15639	4.39598	3.42762	2.95153	2.14958	1.08889	0.919816	1.02624	0.368235	0.131289	-0.219888	-0.203006	-0.354172
146.802		-0.31358	-0.521818	-0.475238	-0.383392	-0.131348	0.0854862	0.239092	0.621143	0.783031	1.10172	1.78875	2.03496	2.79587	3.29461	4.0889	4.78654	5.40658	6.06781	6.54124	7.15489	7.51059	8.01793	8.51004	8.85768	8.93509	8.99041	9.27713	9.25129	9.0205	8.52042	8.26857	7.61587	6.99205	6.52736	5.68382	5.14377	4.44648	3.74586	3.12284	2.17698	1.45202	1.04258	0.865612	0.285613	0.442403	0.0538053	-0.157568	-0.0538359
147.787		-0.265772	-0.5525	-0.285829	-0.270166	-0.299204	-0.00968416	0.301807	0.594343	0.751326	1.15407	1.55346	1.89613	2.80655	3.30546	3.87553	4.68192	5.36806	6.19726	6.59066	7.1263	7.6066	8.03429	8.41912	8.69735	8.78596	8.94076	9.13372	8.91425	8.95776	8.56118	8.14032	7.44601	6.89476	6.30915	5.4832	5.10018	4.19901	3.54925	2.96929	2.18647	1.25005	1.07074	0.932527	0.275585	0.276048	-0.0989169	-0.00513211	-0.422338
148.772		-0.22659	-0.545941	-0.527807	-0.335526	-0.106354	0.214868	0.468573	0.674601	0.70384	0.986237	1.7649	1.98916	2.79586	3.22125	3.92687	4.75912	5.43206	6.1833	6.83715	7.26764	7.534	7.94416	8.43023	8.81201	8.96938	9.01959	9.1482	8.91421	8.98268	8.42821	8.13553	7.49659	7.09254	6.37624	5.70553	5.2121	4.31294	3.56416	2.94127	2.11423	1.44946	0.981869	0.792011	0.204296	0.36345	-0.104676	-0.0810119	-0.218379
149.757		-0.312031	-0.500222	-0.247114	-0.362067	-0.318237	0.0758225	0.379082	0.444906	0.33572	0.879041	1.64062	1.92077	2.72047	3.11814	3.78258	4.60855	5.34136	6.19828	6.53786	7.08453	7.45959	7.67505	8.17579	8.50062	8.68632	8.74588	8.7885	8.60551	8.52471	8.09097	7.84032	7.22969	6.76053	6.24215	5.47111	5.00578	4.18097	3.49891	2.79721	1.98708	1.18476	1.031	0.846574	-0.0261474	0.237077	-0.0993966	0.0262047	-0.25228
150.743		-0.403706	-0.517352	-0.615418	-0.46429	-0.272178	0.0741103	0.421325	0.580388	0.543034	0.9699	1.67931	2.00405	2.74358	3.04024	3.83445	4.57885	5.29117	5.93182	6.50262	6.96167	7.31102	7.64639	8.09801	8.36448	8.50536	8.52768	8.75304	8.61505	8.70475	8.16751	7.82187	7.23085	6.8629	6.29267	5.35389	4.93463	4.23296	3.34609	2.60616	1.78616	1.20325	0.950486	0.830907	0.100745	0.285342	-0.187481	-0.237483	-0.290361
151.728		-0.194745	-0.447975	-0.35681	-0.449818	-0.538451	-0.0908423	0.422406	0.400418	0.339656	0.798679	1.5689	1.77765	2.50479	2.7522	3.43472	4.40174	5.05717	5.87937	6.37665	6.86813	7.1466	7.33839	7.7915	8.08594	8.36962	8.43827	8.4774	8.19819	8.10321	7.66964	7.58036	6.98195	6.4933	6.09235	5.08374	4.71724	4.0856	3.36514	2.61748	1.81778	1.08441	0.734159	0.607434	-0.190703	0.143969	-0.269894	-0.169018	-0.607086
152.713		-0.662516	-0.304929	-0.268879	-0.172317	-0.146982	0.0419498	0.365715	0.509591	0.498595	1.07558	1.75833	1.98868	2.77332	2.98549	3.93107	4.72279	5.36463	6.04685	6.63572	6.88178	7.41927	7.68416	7.97349	8.30158	8.48976	8.52096	8.67539	8.30434	8.47421	8.01826	7.83821	7.17538	6.78023	6.25437	5.36084	4.7223	4.033	3.30856	2.49787	1.80396	1.23598	1.04185	0.908266	0.363063	0.599343	-0.104205	-0.163744	-0.257068
153.698		-0.177376	-0.511665	-0.412079	-0.0772184	-0.227736	0.133754	0.608512	0.480549	0.443809	0.995206	1.61825	1.86031	2.46882	2.87061	3.51041	4.31487	5.1156	5.84	6.33587	6.83726	7.15439	7.27305	7.60918	7.71767	7.94181	8.09275	8.21213	7.86538	7.82465	7.39202	7.22498	6.69665	6.02592	5.53665	4.56907	4.10664	3.58576	2.96955	2.11728	1.45108	0.945648	0.759597	0.660127	0.110741	0.446948	-0.204735	-0.102031	-0.636223
154.683		-0.454226	-0.430968	-0.731408	-0.338098	-0.183023	0.000944269	0.233726	0.640767	0.713747	1.11881	1.36951	1.90839	2.52946	2.56008	3.35512	4.07458	5.05437	5.70577	6.31107	6.54841	6.96914	7.24001	7.72496	7.84173	7.9455	7.95218	8.04012	7.75915	7.89424	7.50053	7.09324	6.6582	6.12268	5.43212	4.58477	4.05377	3.37396	2.74551	2.05042	1.25316	0.650451	0.383987	0.580169	0.228584	0.467582	-0.366418	-0.247438	-0.336081
155.668		-0.421297	-0.649572	-0.497093	-0.109941	-0.0856264	0.155911	0.571768	0.528586	0.567103	1.10031	1.59137	1.75694	2.32118	2.47509	3.09093	3.80579	4.78662	5.42458	5.89213	6.37705	6.64021	6.80944	7.32609	7.44122	7.52329	7.55088	7.68009	7.26549	7.31481	6.95038	6.55999	6.10749	5.51092	4.87307	4.05912	3.64479	3.16267	2.78566	1.95275	1.1805	0.748857	0.344661	0.367574	-0.0417986	0.29345	-0.494415	-0.302613	-0.384399
156.653		-0.488633	-0.343915	-0.750605	-0.45778	-0.0233141	0.190906	0.295374	0.621797	0.73367	1.0646	1.49991	1.91503	2.6675	2.69615	3.40119	3.98375	4.85099	5.4384	6.15656	6.38326	6.71947	6.71851	7.33279	7.68894	7.75114	7.69063	7.89104	7.53729	7.56671	7.23093	6.83854	6.44608	5.89367	5.08817	4.3558	3.9871	3.3624	2.61311	2.00958	1.30908	0.828734	0.497363	0.421259	0.232061	0.47048	-0.373718	-0.274719	-0.370088
157.639		-0.348864	-0.314245	-0.441267	-0.149085	-0.0209821	0.338487	0.568896	0.531545	0.628588	1.02301	1.67205	1.71785	2.56651	2.5795	3.05884	3.93373	4.89744	5.26122	5.87505	6.29318	6.50696	6.59916	7.01879	7.16816	7.28931	7.32892	7.48684	7.09583	6.9412	6.75727	6.40889	5.90267	5.35904	4.65404	4.06764	3.55342	3.01989	2.90688	2.1008	1.05662	0.822642	0.301158	0.0961704	0.240742	0.346484	-0.520877	-0.158727	-0.515862
158.624		-0.527622	-0.185783	-0.712218	-0.468733	-0.124993	-0.00923274	0.341808	0.602808	0.539011	1.1113	1.58425	1.85875	2.51408	2.85463	3.67367	4.20248	4.85995	5.30113	6.0369	6.17423	6.54604	6.65862	7.40666	7.37369	7.562	7.72623	7.60277	7.39866	7.24104	7.09705	6.9156	6.42119	5.9556	5.32994	4.49761	3.91252	3.40081	2.71664	1.99358	1.38287	0.862109	0.445269	0.575221	0.237734	0.455176	-0.220231	-0.181777	-0.491882
159.609		-0.367433	-0.343178	-0.27305	-0.307032	0.0632889	-0.0257455	0.551624	0.421148	0.635347	0.890703	1.49487	1.81243	2.38829	2.40427	3.06722	3.93278	4.68228	5.26155	5.7919	6.20644	6.54671	6.39209	6.98031	6.8356	7.07991	7.17793	7.21521	6.92992	6.89626	6.62425	6.35783	5.8553	5.28269	4.89388	4.15842	3.56198	3.17615	2.82991	2.09243	1.03472	0.67211	0.368391	0.21435	0.0984415	0.313462	-0.151634	-0.23005	-0.579113
160.594		-0.717211	-0.494341	-0.691515	-0.386178	-0.17724	0.0417334	0.361091	0.753688	0.686357	1.13498	1.56765	1.92449	2.28882	2.63718	3.61159	3.92215	4.88858	5.09547	6.15725	6.12567	6.55098	6.74219	7.19946	7.15661	7.41586	7.53646	7.45172	7.27719	7.31833	6.87371	6.80489	6.22957	5.74475	5.19296	4.20792	3.8559	3.05391	2.83793	1.89051	1.37957	0.76221	0.359042	0.426853	0.274646	0.360838	-0.189979	-0.327471	-0.234527
161.579		-0.658832	-0.316525	-0.476223	-0.212408	-0.0929677	0.0652623	0.35788	0.529481	0.403319	0.843436	1.14656	1.78239	2.13202	2.3364	2.9831	3.61951	4.40784	4.86294	5.69688	5.89233	6.33414	5.9983	6.76866	6.40035	6.90572	6.96178	6.9303	6.5715	6.54734	6.11026	5.93133	5.53233	4.87004	4.29173	3.65584	3.17662	2.82128	2.6318	1.85841	0.821681	0.437877	0.0067174	0.00717056	-0.149563	0.30843	-0.444452	-0.371902	-0.71831
162.564		-0.386159	-0.624256	-0.521938	-0.517195	-0.341032	-0.12912	0.249669	0.636509	0.581318	1.0592	1.55361	1.68477	2.17103	2.50506	3.41469	3.81867	4.40309	4.97757	5.61287	5.98236	5.98724	6.40415	6.88714	6.85249	7.07324	7.26985	7.1789	7.00774	6.93735	6.56959	6.51013	5.96285	5.41717	4.86465	4.02474	3.47363	2.91603	2.43924	1.76606	1.20942	0.530516	0.0922342	0.308256	0.0310552	0.343662	-0.592264	-0.362504	-0.43335
163.55		-0.540145	-0.4214	-0.318929	-0.330738	-0.10201	0.0305806	0.186142	0.403692	0.425847	0.734778	1.27541	1.61333	2.0452	2.15559	2.93836	3.36729	4.17562	4.68927	5.49698	5.78572	5.95941	5.85146	6.41404	6.25428	6.34571	6.73325	6.50418	6.41878	6.20739	5.80721	5.69138	5.4589	4.64411	3.98381	3.66317	2.98069	2.94822	2.50031	1.73522	0.80593	0.500943	-0.126428	-0.0129091	-0.345905	0.284281	-0.487068	-0.506186	-0.600403
164.535		-0.454333	-0.509409	-0.626886	-0.576938	-0.358851	-0.161779	0.0289997	0.586694	0.336911	0.891161	1.28799	1.42454	2.16591	2.34548	3.2308	3.61774	4.21255	4.65103	5.42086	5.68982	5.85559	6.22651	6.66545	6.56552	6.66937	6.92976	6.87382	6.693	6.5981	6.26636	6.28431	5.72216	5.1901	4.56528	3.98991	3.24403	2.86266	2.45513	1.90282	1.08963	0.59231	0.0774093	0.265767	0.0619988	-0.00826725	-0.473917	-0.568124	-0.468429
165.52		-0.235947	-0.401127	-0.4152	-0.265539	-0.194827	-0.246063	0.125019	0.493683	0.23183	0.740445	1.06118	1.42588	1.86909	1.92471	2.85107	3.18442	3.75036	4.44742	5.21562	5.46301	5.44447	5.60505	5.9488	5.76773	6.12972	6.26584	6.2472	6.08359	5.7601	5.52845	5.39679	4.86865	4.16119	3.7233	3.34308	2.70227	2.66548	2.43105	1.7846	0.723222	0.121915	-0.183488	-0.141908	-0.283305	0.036499	-0.62475	-0.514621	-0.882287
166.505		-0.180293	-0.384844	-0.624914	-0.344138	-0.253632	-0.258757	-0.0190045	0.455298	0.298924	1.00364	1.41607	1.20028	1.69693	2.09354	3.00789	3.25371	4.08257	4.33669	4.91109	5.34107	5.62008	5.8708	6.43177	6.39639	6.43241	6.34351	6.70022	6.50344	6.29575	5.9289	5.85587	5.31291	4.89099	4.28701	3.43315	3.07417	2.71879	2.24556	1.78807	0.95563	0.519429	-0.0525128	0.231029	-0.0698408	-0.0464459	-0.428236	-0.564702	-0.624635
167.49		-0.171416	-0.305235	-0.482562	-0.252819	-0.0359819	-0.1195	-0.0360188	0.217959	0.211725	0.769124	0.872393	1.10937	1.58187	1.69067	2.35099	2.88921	3.5837	4.13572	4.74112	5.0645	5.19502	5.32224	5.90827	5.78516	5.80227	5.8652	5.87913	5.73068	5.39894	5.23069	4.87699	4.52666	3.92826	3.43176	2.88038	2.4537	2.45578	1.89702	1.29786	0.732864	0.165299	-0.214442	-0.289451	-0.330367	-0.058105	-0.753051	-0.529676	-0.760117
168.475		-0.154906	-0.468418	-0.436522	-0.162336	-0.0101755	-0.141771	0.0403009	0.552706	0.424578	0.835083	0.937852	0.904571	1.65105	2.00826	2.81182	3.14574	3.64595	4.10437	4.80603	4.97399	5.39272	5.55705	6.1716	6.15522	6.06775	6.17916	6.50767	6.34867	6.03392	5.7842	5.6202	5.33126	4.51785	3.83482	3.33489	2.78449	2.51437	2.01183	1.42148	0.84208	0.45348	-0.149362	0.0513764	-0.239786	-0.0921812	-0.429801	-0.499235	-0.64012
169.46		-0.275193	-0.304456	-0.1963	-0.0890209	-0.0611879	-0.109128	0.121313	0.246451	0.174769	0.677709	0.765441	0.994084	1.59161	1.70466	2.17817	2.69118	3.15654	3.88992	4.55888	4.92069	5.05604	5.22723	5.70763	5.65086	5.51985	5.69452	5.74811	5.70082	5.42575	5.17665	4.80212	4.37172	3.72516	3.18114	2.59507	2.13966	2.07554	1.67112	1.20881	0.552916	-0.0842195	-0.279299	-0.249773	-0.714581	-0.256842	-0.661488	-0.516425	-0.780155
170.446		0.0364825	-0.201229	-0.488923	-0.194615	-0.0588456	-0.15192	0.123708	0.428669	0.449491	0.866261	0.914584	0.889402	1.63476	1.99405	2.59542	2.84079	3.24715	3.86075	4.32533	4.65158	5.05598	5.30413	5.73963	5.79015	5.76937	5.99402	6.32415	6.27288	6.06607	5.6957	5.20492	4.90311	4.18695	3.74798	2.98857	2.53803	2.18122	1.62504	1.16761	0.630178	0.190553	-0.16449	0.254386	-0.307987	-0.0270811	-0.51524	-0.594653	-0.643251
171.431		0.014727	0.118046	-0.0888624	-0.132944	-0.265301	-0.211802	-0.0231802	-0.0795201	-0.152734	0.439068	0.63101	0.763846	1.3055	1.51993	1.99537	2.53945	2.91081	3.48809	4.06835	4.3059	4.47834	4.82472	5.18208	5.28085	5.22661	5.461	5.49813	5.49045	5.05905	4.67932	4.31245	4.15699	3.63965	3.11195	2.40824	2.10353	1.99042	1.49571	1.01381	0.313926	-0.310036	-0.447965	-0.559928	-0.982885	-0.507112	-0.994907	-0.698739	-0.880456
172.416		0.129313	-0.101158	-0.301393	1.96733e-05	0.108065	0.0207079	0.108214	0.273502	0.336773	0.980719	1.01748	0.794657	1.51534	1.74226	2.53266	2.73829	2.98697	3.60719	4.16493	4.26094	4.73738	5.16512	5.47318	5.56643	5.62326	5.74588	6.04651	6.07385	5.8384	5.36819	4.98789	4.82807	4.32544	3.79285	3.01773	2.54136	2.08148	1.8372	1.21211	0.513989	0.145316	-0.151161	0.00462097	-0.375873	-0.152123	-0.515003	-0.393202	-0.451176
173.401		0.19788	0.0796698	-0.233901	-0.149408	-0.188205	-0.0369832	0.175934	0.0735374	-0.129449	0.54051	0.610622	0.703534	1.27385	1.49712	1.90489	2.39401	2.59412	3.2729	3.99442	4.20256	4.40231	4.8535	4.94508	5.04249	4.9621	5.25058	5.39329	5.27366	4.89346	4.61675	4.22976	4.03579	3.56213	3.15554	2.53694	2.27071	2.10807	1.41208	0.949342	0.0578104	-0.349184	-0.403852	-0.481613	-0.893478	-0.282759	-0.900134	-0.597708	-0.80125
174.386		-0.224262	-0.202845	-0.458803	-0.0785165	-0.125481	0.0434397	0.0858205	0.394731	0.55007	0.870538	0.720926	0.610078	1.40418	1.7517	2.29174	2.48879	2.96948	3.24805	3.93156	3.80516	4.54882	4.7757	5.0185	5.10616	5.26947	5.3656	5.59091	5.52206	5.37195	4.95139	4.48739	4.34058	3.78692	3.37058	2.59518	2.18736	1.7348	1.35208	0.775419	0.0882459	-0.427768	-0.676661	-0.42288	-0.658104	-0.246031	-0.71979	-0.7151	-0.567559
175.371		-0.205653	-0.393463	-0.432845	-0.216433	-0.465253	-0.0334224	0.156991	0.283304	-0.0497214	0.658307	0.62429	0.807601	1.10866	1.11675	1.50138	1.8868	2.48329	3.005	3.59963	3.66595	4.08022	4.33919	4.36091	4.51747	4.70518	4.83712	4.58228	4.48153	4.52045	4.22894	3.74408	3.50212	3.01287	2.50511	1.75889	1.49133	1.17668	0.545587	0.621963	0.132943	-0.761	-1.01793	-0.786466	-1.16737	-0.5145	-1.00701	-0.870826	-0.937399
176.356		-0.319798	-0.364356	-0.405844	-0.0950836	-0.317927	0.0295136	0.16264	0.234665	0.465135	0.742992	0.648818	0.60233	0.991939	1.20028	1.69252	2.08686	2.63791	2.8902	3.48517	3.42714	3.9576	4.21814	4.61394	4.71825	4.82705	4.8093	4.96418	4.96727	4.71654	4.4963	4.17028	3.97061	3.05948	2.58908	1.95829	1.61444	0.82028	0.390612	0.114805	-0.301013	-0.691356	-1.00087	-0.639949	-0.92184	-0.808336	-1.03945	-0.946843	-0.788673
177.342		-0.343059	-0.366715	-0.448643	-0.165135	-0.103175	0.0401824	-0.0278747	0.179409	0.0293145	0.581368	0.672681	0.800029	0.779955	1.15158	1.40568	1.81415	2.48446	2.66583	3.30276	3.5335	3.94374	4.17402	3.95725	4.32879	4.43867	4.58772	4.57409	4.42833	4.10391	4.03751	3.59735	3.3864	2.62328	2.13706	1.51811	1.28381	0.75737	0.335562	0.255433	-0.541034	-0.986158	-1.14716	-0.985635	-1.15641	-0.721862	-1.23712	-0.808388	-0.93735
178.327		-0.368873	-0.0951537	-0.593071	-0.399021	-0.12918	0.0588986	0.0212874	0.0723782	0.397652	0.963787	0.669074	0.78871	0.865945	1.21422	1.64115	1.91749	2.35487	2.60105	3.06178	3.42762	3.79558	4.05411	4.4073	4.43205	4.62034	4.74423	5.05134	4.69427	4.35937	4.48599	3.9041	3.64185	2.74118	2.35862	1.67863	1.14888	0.767553	0.123793	-0.336496	-0.481451	-0.79915	-1.03223	-0.739089	-0.995079	-0.79976	-1.05622	-0.761035	-0.886892
179.312		-0.178037	-0.396095	-0.29384	-0.24212	-0.123439	0.0796267	0.068728	0.0958499	0.240921	0.646756	0.752051	0.821599	0.793437	1.11935	1.14644	1.77071	2.2199	2.33027	3.04521	3.31868	3.64796	3.93138	3.92654	4.18754	4.36123	4.3985	4.57326	4.44226	3.69135	3.89411	3.37697	3.05474	2.53379	1.78559	1.2015	1.01551	0.653203	0.205997	0.134881	-0.53012	-0.956922	-1.02685	-0.963119	-0.979186	-0.798939	-0.864843	-0.706342	-0.895409
180.297		-0.58576	-0.133282	-0.414035	-0.379454	-0.062785	-0.046208	0.052135	-0.036886	0.337891	0.836247	0.681902	0.776163	0.885991	1.12377	1.50066	1.64807	2.27607	2.27763	2.92907	3.20422	3.6087	3.84193	4.06842	4.19201	4.50307	4.49147	4.64224	4.53869	4.08526	3.95686	3.68758	3.21996	2.76112	2.0226	1.58189	1.02235	0.73487	0.389314	-0.262038	-0.375003	-0.696292	-0.789209	-0.786874	-0.86511	-0.650818	-0.769671	-0.73901	-0.682734
181.282		-0.237812	-0.211302	-0.330496	-0.0932131	0.0581118	-0.0186714	0.02946	0.0949149	0.106976	0.711833	0.58483	0.872799	0.677776	1.11899	1.05457	1.72318	2.06179	2.44758	2.87656	3.33558	3.59717	3.80328	3.82011	3.90183	4.32675	4.22305	4.44985	4.13692	3.77273	3.59867	3.3117	2.86324	2.55756	1.73538	1.2285	1.14871	0.638853	0.256458	0.0790008	-0.595684	-0.806493	-0.934011	-0.933598	-0.842009	-0.510256	-0.859416	-0.532661	-0.721063
182.267		-0.413206	-0.178196	-0.388391	-0.275253	-0.105271	-0.0268438	0.186638	-0.00381954	0.330157	0.743704	0.773926	0.838091	0.733056	1.2142	1.20636	1.60512	2.22111	2.37989	2.85485	3.32932	3.42654	3.86311	3.81949	4.12164	4.38881	4.39287	4.5846	4.37252	3.99184	3.81334	3.50433	2.99713	2.47605	1.74916	1.12382	0.848269	0.611703	0.279905	-0.241677	-0.59804	-0.74003	-0.895473	-0.605711	-0.762057	-0.441886	-0.834386	-0.477635	-0.589082
183.252		-0.266628	-0.313011	-0.318864	-0.256651	0.0226651	0.0922116	0.000809675	0.302905	0.143893	0.834968	0.708486	0.809045	0.905098	1.15419	1.19799	1.66922	2.25843	2.27006	2.93061	3.32432	3.40337	3.73075	3.77473	3.84853	4.11096	4.33742	4.43596	4.11664	3.80153	3.54112	3.05916	2.78061	2.19319	1.452	0.889871	0.636686	0.494919	0.123049	-0.121911	-0.683592	-0.727898	-1.09699	-0.777205	-0.961198	-0.484728	-0.902741	-0.441462	-0.654138
184.238		-0.734394	-0.346528	-0.371675	-0.329805	-0.145543	-0.029034	0.299465	0.133546	0.141939	0.773772	0.838396	0.803031	0.812606	0.899352	1.20784	1.49913	2.08717	2.28731	2.74756	3.14732	3.2752	3.63966	3.62237	3.86796	4.18656	4.25082	4.40456	4.15569	3.88841	3.5375	3.22093	2.86611	2.29507	1.44193	1.07573	0.462552	0.464413	0.0801643	-0.319308	-0.809483	-0.839773	-0.911344	-0.815326	-0.852264	-0.582466	-1.0435	-0.571119	-0.712505
185.223		-0.34824	-0.306405	-0.169675	-0.0997559	0.00378163	0.105181	0.177798	0.447327	0.253315	0.716879	0.783934	0.869212	0.724468	0.94786	1.17223	1.51866	2.08599	2.28605	2.70288	3.25945	3.30807	3.72853	3.71422	3.61705	4.09659	4.17135	4.29692	4.0021	3.66955	3.41177	2.99818	2.762	2.10623	1.39753	0.856105	0.571159	0.238788	0.0628016	-0.19302	-0.939661	-0.899238	-0.995019	-0.892415	-0.768176	-0.668552	-0.775482	-0.577297	-0.738835
186.208		-0.473508	-0.119009	-0.180623	-0.320723	-0.202082	-0.0368771	0.343729	0.266625	0.204225	0.817577	1.02983	0.952017	0.905462	0.829405	1.12335	1.54783	2.0663	2.2807	2.49223	3.08216	3.24102	3.45548	3.6419	3.76682	4.02531	4.01959	4.13585	4.0284	3.88086	3.49122	3.08362	2.69366	2.346	1.49414	0.773914	0.412163	0.354676	-0.0938981	-0.33891	-0.898136	-0.900174	-0.952443	-0.805936	-0.885315	-0.514198	-0.740086	-0.621658	-0.583963
187.193		-0.171332	-0.231525	-0.249962	-0.169746	-0.022917	0.086208	0.0403514	0.257454	0.231498	0.975385	0.906045	0.97355	0.914685	0.929823	1.08581	1.55716	2.23403	2.34934	2.6385	3.02725	3.25645	3.44003	3.41884	3.63801	3.83044	3.82895	4.12496	3.94252	3.7292	3.46077	2.92581	2.67965	2.15087	1.25814	0.650259	0.513745	0.293711	-0.0872892	-0.486029	-0.918878	-0.614532	-0.814996	-0.841819	-0.797227	-0.565373	-0.728287	-0.627056	-0.533581
188.178		-0.601624	-0.345944	-0.0658273	-0.329022	-0.18472	-0.146157	0.0403308	0.182369	0.21726	0.744302	0.781457	0.869731	0.96498	0.833623	1.18612	1.60112	2.06412	2.30756	2.47756	3.02821	3.39202	3.38774	3.41563	3.60232	3.75492	3.86323	4.11409	3.9024	3.54711	3.34542	2.92689	2.63889	2.07032	1.11468	0.766943	0.519714	0.423809	-0.163858	-0.454458	-0.887494	-0.786234	-0.897841	-0.891696	-0.838607	-0.439063	-0.769429	-0.383795	-0.41376
189.163		-0.182449	-0.376831	-0.134774	-0.133784	0.035505	0.0223584	0.188834	0.372542	0.409534	0.71539	0.630141	0.959355	0.992704	0.952875	1.10887	1.58652	2.13066	2.49626	2.89231	3.09556	3.16597	3.38686	3.54833	3.86961	3.93639	3.84713	4.21557	3.90422	3.59146	3.42535	2.9367	2.60111	2.15223	1.22188	0.80081	0.597238	0.296389	-0.0760536	-0.615866	-0.968364	-0.749592	-0.867612	-0.74343	-0.652484	-0.472495	-0.582307	-0.650896	-0.432204
190.149		-0.229978	-0.333816	-0.126071	-0.199017	0.0118177	-0.136196	0.0743731	0.145814	0.224978	0.674449	0.686105	0.910633	1.03721	0.919661	1.27163	1.55654	1.95065	2.46796	2.87659	3.21779	3.38962	3.49974	3.56695	3.77967	3.88351	3.82855	4.07738	3.88904	3.72655	3.40052	2.91428	2.5282	2.09062	1.3262	1.06097	0.613804	0.317357	-0.17715	-0.323184	-0.78327	-0.727491	-0.894475	-0.729711	-0.819517	-0.21719	-0.699792	-0.558022	-0.468124
191.134		0.139142	-0.0781633	-0.0211284	-0.165557	-0.136367	-0.295134	-0.129093	0.102783	0.316635	0.558736	0.641753	0.914327	0.956854	0.977485	1.20424	1.60501	2.1996	2.53084	2.88775	3.01851	3.24356	3.37607	3.51688	3.90258	3.91432	3.78236	4.18344	4.09182	3.76129	3.52783	3.00873	2.61724	2.19008	1.37454	0.937809	0.722971	0.47257	-0.0461992	-0.333336	-0.852364	-0.722978	-0.82557	-0.789534	-0.756203	-0.398955	-0.588495	-0.520347	-0.198757
192.119		-0.0395286	-0.265757	-0.142198	-0.307972	0.0890843	-0.116135	0.0987936	0.175062	0.140098	0.494168	0.663189	0.819547	0.879612	0.818337	1.25483	1.46708	1.89668	2.46602	2.75665	2.96286	3.19762	3.25686	3.3066	3.6147	3.9064	3.80358	4.01379	3.91014	3.64024	3.31139	2.7989	2.42816	2.09543	1.17773	0.702856	0.413157	0.0859568	-0.204274	-0.299216	-0.715746	-0.795557	-0.86416	-0.770673	-0.713809	-0.0149387	-0.591795	-0.486317	-0.315012
193.104		0.0526629	-0.18709	-0.237675	-0.496848	-0.062251	-0.255905	0.0283155	0.246071	0.423488	0.637828	0.705867	0.917151	1.17223	1.08304	1.2309	1.54817	1.84555	2.1578	2.59312	2.8737	3.24581	3.35888	3.58032	3.92228	4.06343	3.93075	4.27524	4.1666	3.90753	3.57303	2.8789	2.55036	2.11252	1.28283	0.897856	0.751612	0.547754	0.21428	-0.262216	-0.746818	-0.566653	-0.628026	-0.442917	-0.489605	-0.0405574	-0.360136	-0.448761	-0.173593
194.089		-0.0119168	-0.397875	-0.171388	-0.289151	-0.0983037	-0.140514	0.0254562	0.345021	0.330163	0.402798	0.515085	0.733152	1.12423	1.07112	1.29249	1.59559	2.00822	2.36583	2.78744	3.01402	3.28705	3.43805	3.40514	3.73972	4.06086	3.94513	4.0623	3.81231	3.60265	3.11562	2.47605	2.45623	2.26017	1.42979	1.01021	1.02208	0.722781	0.398625	0.124234	-0.399411	-0.588032	-0.569471	-0.41042	-0.438403	0.311851	-0.233399	-0.338577	-0.00944627
195.074		0.143242	-0.072553	-0.0912975	-0.483143	-0.269973	-0.344707	-0.0565051	0.213585	0.178475	0.525351	0.970628	1.24069	1.32399	0.868854	1.33463	1.63357	2.03375	2.42735	2.8962	3.01901	3.45777	3.55506	3.62381	3.94835	4.1045	3.87862	4.04665	3.69979	3.82742	3.67666	2.95635	2.73297	2.4779	1.79173	1.26439	1.14692	0.816506	0.621926	0.25097	-0.0715935	-0.384674	-0.319689	-0.229899	-0.28589	0.151548	-0.207199	-0.235203	0.179792
196.059		0.0639087	-0.264644	0.142667	-0.160233	-0.318963	-0.296636	0.0462364	0.308016	0.193788	0.360648	0.693782	0.996591	0.990777	0.851988	1.13702	1.42963	1.99212	2.39428	2.9646	3.1536	3.34123	3.37462	3.41664	3.84302	3.88514	3.64128	3.7715	3.63898	3.48148	3.19358	2.50265	2.38783	1.96222	1.18908	0.981693	1.24036	0.784237	0.590916	0.490468	-0.117421	-0.494006	-0.573617	-0.298084	-0.600399	0.0720567	-0.259476	-0.454116	-0.0810971
197.045		-0.206675	-0.359131	-0.47437	-0.55993	-0.0456766	-0.397462	-0.117117	0.267992	0.478137	0.542319	0.638389	0.983936	1.13544	0.920699	1.34824	1.36441	1.9857	2.33371	2.67578	2.7379	3.21524	3.34795	3.33014	3.79974	3.95987	3.6563	3.91641	3.68635	3.74835	3.46844	2.85183	2.55053	2.13951	1.60524	1.25213	1.20217	0.811337	0.536758	0.25503	0.151545	-0.408759	-0.439154	-0.283464	-0.278886	-0.00977694	-0.475735	-0.565052	-0.0646416
198.03		0.13828	-0.200922	-0.182903	-0.24322	-0.0855062	-0.0156606	-0.221262	0.282172	0.42934	0.460613	0.616771	1.05934	1.13425	1.11477	1.22988	1.53965	1.99655	2.57058	2.93387	2.97353	3.35503	3.41827	3.35288	3.60842	3.62324	3.47641	3.69779	3.28809	3.28295	3.15212	2.52079	2.12644	1.83539	1.34858	1.16542	1.34021	0.928273	0.444657	0.765934	0.11716	-0.571385	-0.586333	-0.310053	-0.611958	0.00989212	-0.273653	-0.473619	-0.197802
199.015		-0.275916	-0.359106	-0.727249	-0.548084	-0.202067	-0.246493	-0.0749799	0.289797	0.501823	0.406745	0.866398	0.874236	1.27361	1.08856	1.37999	1.54087	2.20349	2.44076	2.88357	2.695	3.47041	3.26714	3.40245	3.51342	3.84737	3.48515	3.65962	3.59193	3.57287	3.31596	2.85659	2.5778	2.28562	1.56759	1.63307	1.32386	0.959472	0.420863	0.138385	0.119464	-0.50593	-0.588215	-0.420637	-0.525777	-0.042747	-0.374248	-0.499921	-0.156217
200		0.11492	-0.135787	-0.33725	-0.310211	0.0821954	-0.105411	-0.0313849	0.394523	0.217176	0.348715	0.558206	1.01758	0.966031	0.998571	1.0056	1.42116	2.22382	2.27031	2.95911	2.92031	3.16127	3.26765	3.24539	3.33745	3.41091	3.30814	3.28768	3.25462	3.15659	2.8095	2.23316	1.94589	1.78869	1.08341	1.13698	0.942446	0.792127	0.432866	0.416427	0.00744886	-0.646032	-0.760335	-0.618826	-0.65398	-0.0361893	-0.470856	-0.325684	-0.248874
[truncated: 12 more columns]

## Sheet: Fig2c
High Gamma Power in decibels
	standard IEEG	S1	S2	S3	S4
	3.6868	7.1629	8.51666	0.213908	1.39193
	3.95062	4.69921	4.18739	2.59349	1.03541
	1.34391	8.87502	1.31953	0.817769	1.19048
	1.21022	3.80821	3.86768	1.89532	1.87018
	1.54668	5.58072	1.19826	1.62346	0.68106
	1.20652	5.88235	3.80566	-0.694496	0.963774
	0.914448	5.40962	6.90764	1.98459	1.45721
	1.42071	6.12751	4.65928	2.10609	1.14335
	0.975692	6.5449	1.61966	1.6427	0.924255
	0.189541	2.57448	3.14715	9.71101	1.35752
	2.68847	2.43342	5.00178	3.1693	0.394687
	5.01512	0.263996	1.8533	4.48162	0.832244
	4.19647	8.39249	2.73108	1.72155	0.882088
	3.60307	2.07814	2.99268	2.04679	1.45421
	4.37044	4.30079	8.35281	2.92646	1.07333
	3.78236	5.96035	3.17571	2.23318	0.952296
	2.17701	5.55003	3.34419	1.09354	1.48513
	0.717947	5.42173	9.90154	2.55512	0.966136
	-0.195429	5.44179	6.98928	2.34703	0.951262
	0.00180284	4.66156	6.94531	1.92905	-0.179952
	0.169689	2.88051	9.51616	3.10869	0.784982
	0.100312	2.46685	4.48365	2.53647	0.861374
	2.2385	7.07676	8.85347	2.46654	1.53122
	1.74568	4.03376	3.58741	1.78884	1.07338
	1.27193	7.38775	4.08639	3.17966	0.463236
	0.312582	3.04814	7.55039	2.88449	-0.314007
	0.0854682	8.76189	2.63234	1.89745	0.662716
	2.90667	6.80703	5.00807	0.874902	1.22046
	0.567155	10.5704	6.35377	4.3401	0.476596
	-0.27187	6.02721	1.8914	3.2519	1.1276
	1.48019	4.65913	9.80335	1.94541	0.780271
	2.92258	6.45947	3.92307	1.02264	0.483839
	3.89988	7.56552	9.19832	2.40737	0.32631
	-0.208004	6.23311	1.90269	2.65117	0.76972
	0.526766	6.97931	7.07639	1.17159	1.49392
	0.985467	7.66614	5.99543	1.64202	0.764236
	2.16191	6.04864	6.9365	2.64292	0.218727
	-0.0243008	7.63072	0.327397	2.53073	1.01561
	0.434462	6.99972	3.70601	2.76745	0.495175
	0.247816	6.66498	4.06768	2.33795	0.416771
	0.339538	5.55044	4.62827	1.49822	1.42952
	0.331784	5.20195	4.13137	1.45706	0.966566
	0.333349	3.64263	4.62049	1.07787	2.76536
	0.141719	6.72681	2.62613	1.81456	4.78648
	0.389591	3.2326	3.63806	2.39444	4.78758
	-0.0335512	3.93835	3.685	0.100955	8.00685
	0.293897	2.53926	3.09627	1.71422	1.22224
	1.58225	4.02205	2.93949	2.73934	2.30488
	1.54677	0.823135	3.8086	-2.53748	3.08113
	1.7988	1.32431	2.38847	2.16757	1.54263
	1.50096	6.1728	3.76025	2.06689	2.3905
	1.3338	4.41313	3.4719	1.57155	1.24027
	1.19614	3.19393	5.5156	1.00394	5.29416
	2.61731	0.981064	3.39833	2.1589	5.09142
	3.76329	9.35248	0.569578	3.28529	0.943766
	1.51953	4.26786	5.25733	1.29706	4.10313
	1.42441	3.86513	3.65975	0.933623	2.06092
	0.469535	-0.0794623	1.57659	0.953129	1.73642
	0.741103	3.54144	3.20519	0.935528	0.832644
	0.656111	0.254118	2.52149	1.71301	2.29139
		1.86244	3.02975	1.25501	8.04926
		1.26131	2.49051	1.32038	2.27729
		1.22173	2.39629	1.17657	4.43884
		1.0257	2.65436		1.34593
		1.224	3.37502		3.49928
		1.02037	2.77381		2.75214
		4.25331	2.8358		5.40763
		3.51298	3.34492		0.640011
		0.425092	2.9992		6.67307
		0.663585	2.62546		1.03305
		0.422247	2.8117		4.84131
		8.49522	3.68405		2.28987
		1.1114	4.95211		1.29465
		2.27131	3.01675		2.78426
		3.46222	3.24209		2.35618
		3.56604	1.15818		0.82132
		2.98855	0.628864		5.52772
		1.33393	2.50752		1.20548
		1.39079	3.37923		8.0971
		0.792786	2.63286		-1.74757
		1.86507	0.800058		0.966165
		4.24145	2.48906		2.29171
		5.04721	1.99701		0.647811
		4.13377	1.73108		3.33055
		6.24149	1.7212		3.44941
		3.75678	2.50671		1.24674
		4.34655	8.1936		1.36291
		4.27584	10.1963		6.17234
		3.86499	2.22683		1.31823
		4.26893	6.40498		6.63188
		4.49172	5.62284		4.73303
		8.23167	8.12131		3.83062
		5.6928	3.25949		-0.684595
		8.28977	8.66222		2.71532
		4.24786	2.91745		1.9881
		4.21105	8.22879		3.33648
		8.03378	2.97281		4.29552
		3.40176	10.7854		4.56366
		5.71758	7.78005		7.46008
		6.84795	2.16567		2.66011
		2.49519	3.58368		2.5264
		5.85304	12.734		5.5136
		3.54442	3.09291		1.55196
		3.97229	6.38497		2.70897
		2.99328	4.36711		2.41897
		3.58814	5.51101		3.02518
		4.55412	3.81082		2.26124
		4.46738	3.87672		-0.000569229
		1.60246	8.15825		2.09917
		4.98634	3.26467		2.63625
		4.12046	2.84517		3.8371
					3.96235
					4.94596
					4.35536
					-4.24792
					4.01215
					2.42097
					4.40117
					6.41703
					1.51363
					3.6576
					1.69723
					3.64229
					2.99169
					3.9006
					3.30978
					6.80324
					2.37856
					4.78303
					8.62597
					1.40927
					3.74685
					5.33581
					4.59235
					1.42816
					4.31626
					1.12801
					3.35325
					1.5487
					2.87956
					4.86967
					1.87824
					1.2964
					6.35717
					0.957759
					8.61293
					3.62077
					2.67636
					3.13558

## Sheet: Fig2d
	S1						S2						S3						S4
	Distance (mm)	mean Correlation	Delta	Positive SEM	Negative SEM		Distance (mm)	mean Correlation	Delta	Positive SEM	Negative SEM		Distance (mm)	mean Correlation	Delta	Positive SEM	Negative SEM		Distance (mm)	mean Correlation	Delta	Positive SEM	Negative SEM
	1.33	0.587186	0.0125743	0.59976	0.574612		1.33	0.636577	0.0131732	0.64975	0.623404		1.33	0.565358	0.0243046	0.589663	0.541053		1.72	0.517129	0.00960249	0.526731	0.507526
	1.88	0.522757	0.0137287	0.536486	0.509028		1.88	0.545826	0.0150333	0.560859	0.530793		1.88	0.477879	0.0273724	0.505251	0.450506		2.43	0.430874	0.00984026	0.440714	0.421034
	2.66	0.462121	0.0147018	0.476822	0.447419		2.66	0.437062	0.015191	0.452253	0.421871		2.66	0.434834	0.0291162	0.46395	0.405718		3.44	0.342776	0.00917105	0.351947	0.333605
	2.97	0.421117	0.0103962	0.431513	0.410721		2.97	0.405161	0.0111535	0.416314	0.394007		2.97	0.393408	0.0206318	0.41404	0.372776		3.85	0.317073	0.0064734	0.323546	0.310599
	3.76	0.358677	0.0150644	0.373741	0.343612		3.76	0.336122	0.0158203	0.351942	0.320302		3.76	0.345659	0.02911	0.374769	0.316549		4.86	0.268957	0.00881513	0.277773	0.260142
	3.99	0.354324	0.0144458	0.36877	0.339878		3.99	0.304965	0.0151533	0.320118	0.289811		3.99	0.36147	0.0292689	0.390738	0.332201		5.16	0.257639	0.00785081	0.26549	0.249788
	4.21	0.33882	0.0106005	0.349421	0.32822		4.21	0.296436	0.0110335	0.307469	0.285402		4.21	0.333066	0.0199506	0.353017	0.313116		5.44	0.248589	0.00568655	0.254276	0.242902
	4.8	0.303078	0.0105523	0.313631	0.292526		4.8	0.270345	0.0110628	0.281408	0.259282		4.8	0.306629	0.0194379	0.326067	0.287191		6.2	0.228577	0.00599994	0.234577	0.222577
	5.32	0.293344	0.0162888	0.309633	0.277056		5.32	0.231949	0.014938	0.246887	0.217011		5.32	0.312475	0.0307229	0.343198	0.281752		6.88	0.206458	0.00763024	0.214088	0.198828
	5.48	0.277012	0.0110764	0.288088	0.265936		5.48	0.232075	0.0110924	0.243167	0.220982		5.48	0.298936	0.0208923	0.319828	0.278043		7.09	0.204195	0.00561294	0.209808	0.198582
	5.64	0.267217	0.0150846	0.282302	0.252132		5.64	0.240637	0.0158868	0.256524	0.224751		5.64	0.296907	0.0249285	0.321835	0.271978		7.3	0.214106	0.00920051	0.223306	0.204905
	5.95	0.255322	0.0111374	0.26646	0.244185		5.95	0.226194	0.011279	0.237473	0.214915		5.95	0.29411	0.020452	0.314562	0.273658		7.69	0.198852	0.00630034	0.205153	0.192552
	6.65	0.240625	0.00923081	0.249856	0.231394		6.65	0.20819	0.00927598	0.217466	0.198914		6.65	0.295266	0.0171144	0.31238	0.278151		8.6	0.189911	0.00538059	0.195292	0.184531
	6.78	0.248162	0.0118458	0.260008	0.236316		6.78	0.19701	0.0119675	0.208978	0.185043		6.78	0.271349	0.0223184	0.293667	0.24903		8.77	0.1746	0.00550018	0.1801	0.1691
	7.16	0.22831	0.0119459	0.240256	0.216364		7.16	0.201416	0.0123485	0.213764	0.189067		7.16	0.2588	0.0190686	0.277869	0.239732		9.26	0.180439	0.00653925	0.186979	0.1739
	7.52	0.200776	0.0157525	0.216528	0.185023		7.52	0.208192	0.0174616	0.225653	0.19073		7.52	0.275257	0.0234243	0.298681	0.251833		9.73	0.199797	0.0123562	0.212153	0.187441
	7.76	0.205342	0.0118709	0.217212	0.193471		7.76	0.206146	0.0124909	0.218637	0.193655		7.76	0.258233	0.0197471	0.27798	0.238486		10.03	0.190924	0.00796553	0.19889	0.182959
	7.98	0.259739	0.0190583	0.278798	0.240681		7.98	0.175376	0.0172218	0.192598	0.158154		7.98	0.293707	0.0302627	0.32397	0.263444		10.32	0.147394	0.00699974	0.154394	0.140394
	8.09	0.245404	0.0127854	0.25819	0.232619		8.09	0.183763	0.0127729	0.196536	0.17099		8.09	0.264592	0.0227945	0.287386	0.241797		10.46	0.155343	0.00554607	0.160889	0.149797
	8.41	0.226124	0.0134169	0.239541	0.212708		8.41	0.195686	0.0133148	0.209001	0.182371		8.41	0.237165	0.0191546	0.256319	0.21801		10.88	0.160408	0.00669729	0.167106	0.153711
	8.52	0.178711	0.0114825	0.190193	0.167228		8.52	0.204222	0.0139005	0.218123	0.190322		8.52	0.262844	0.0208013	0.283645	0.242043		11.01	0.193337	0.00949691	0.202834	0.18384
	8.92	0.200892	0.0135257	0.214418	0.187366		8.92	0.205066	0.0137715	0.218837	0.191294		8.92	0.26423	0.0223905	0.286621	0.241839		11.54	0.168743	0.00792403	0.176667	0.160819
	9.31	0.266746	0.0192388	0.285985	0.247507		9.31	0.176733	0.019602	0.196335	0.157131		9.31	0.255861	0.0302975	0.286158	0.225563		12.04	0.133475	0.00740647	0.140881	0.126068
	9.4	0.228846	0.0115789	0.240424	0.217267		9.4	0.190314	0.012046	0.20236	0.178268		9.4	0.264181	0.0220448	0.286226	0.242137		12.16	0.155394	0.00616608	0.16156	0.149228
	9.59	0.168719	0.0131706	0.181889	0.155548		9.59	0.202384	0.0153435	0.217728	0.18704		9.59	0.240614	0.0191751	0.259789	0.221439		12.4	0.177519	0.00983713	0.187356	0.167682
	9.68	0.242855	0.0152426	0.258098	0.227612		9.68	0.198125	0.0145496	0.212674	0.183575		9.68	0.253648	0.0297259	0.283374	0.223922		12.52	0.143665	0.00673738	0.150403	0.136928
	10.13	0.214572	0.015989	0.230561	0.198583		10.13	0.206615	0.0155681	0.222183	0.191047		10.13	0.240974	0.0271102	0.268085	0.213864		13.1	0.147239	0.00787795	0.155117	0.139361
	10.39	0.141509	0.0129444	0.154454	0.128565		10.39	0.197598	0.0181882	0.215786	0.17941		10.39	0.307826	0.0344676	0.342294	0.273359		13.43	0.184591	0.012097	0.196688	0.172494
	10.64	0.289007	0.0243127	0.313319	0.264694		10.64	0.188704	0.0226765	0.211381	0.166028		10.64	0.237224	0.0479716	0.285196	0.189253		13.76	0.122668	0.00688986	0.129558	0.115778
	10.72	0.231233	0.0119812	0.243214	0.219252		10.72	0.202189	0.0119661	0.214155	0.190222		10.72	0.228205	0.0200672	0.248272	0.208138		13.87	0.139259	0.00526834	0.144528	0.133991
	10.97	0.267646	0.0184851	0.286131	0.249161		10.97	0.207947	0.017214	0.225161	0.190733		10.97	0.218897	0.0367001	0.255597	0.182197		14.18	0.132681	0.006826	0.139507	0.125855
	11.29	0.128118	0.0182115	0.146329	0.109906		11.29	0.191128	0.0295104	0.220638	0.161617		11.29	0.3711	0.0833533	0.454454	0.287747		14.59	0.169405	0.0176594	0.187065	0.151746
	11.36	0.239402	0.0198443	0.259246	0.219558		11.36	0.220437	0.0191342	0.239571	0.201303		11.36	0.187634	0.0127588	0.200393	0.174875		14.7	0.133272	0.00717845	0.14045	0.126094
	11.44	0.142914	0.0150757	0.15799	0.127838		11.44	0.199932	0.0209579	0.220889	0.178974		11.44	0.304029	0.0363039	0.340333	0.267725		14.8	0.157501	0.0110933	0.168595	0.146408
	11.9	0.194655	0.0208486	0.215503	0.173806		11.9	0.221818	0.0221379	0.243956	0.19968		11.9	0.248254	0.056062	0.304316	0.192192		15.38	0.134366	0.00813695	0.142503	0.126229
	11.97	0.26067	0.0240227	0.284693	0.236648		11.97	0.177396	0.02432	0.201716	0.153076		11.97	0.233293	0.0631341	0.296427	0.170159		15.48	0.110289	0.00656916	0.116858	0.10372
	12.04	0.260298	0.018115	0.278414	0.242183		12.04	0.19055	0.0173101	0.20786	0.17324		12.04	0.216959	0.0431309	0.26009	0.173828		15.58	0.114864	0.00533974	0.120203	0.109524
	12.26	0.200676	0.0144379	0.215114	0.186239		12.26	0.194039	0.0144939	0.208533	0.179546		12.26	0.243232	0.031431	0.274663	0.211801		15.86	0.133097	0.00657765	0.139675	0.126519
	12.55	0.153142	0.0208988	0.174041	0.132243		12.55	0.214729	0.026604	0.241333	0.188125		12.55	0.236823	0.0514678	0.288291	0.185355		16.23	0.137574	0.00986486	0.147439	0.127709
	12.62	0.227206	0.0223002	0.249506	0.204905		12.62	0.200781	0.02081	0.221591	0.179971		12.62	0.252157	0.0352468	0.287404	0.216911		16.32	0.114113	0.00615003	0.120263	0.107963
	13.1	0.187805	0.0241729	0.211978	0.163632		13.1	0.207887	0.0231711	0.231058	0.184716		13.1	0.236121	0.0503785	0.286499	0.185742		16.94	0.115707	0.00703391	0.122741	0.108673
	13.17	0.113345	0.0238638	0.137208	0.0894808		13.17	0.173664	0.0356954	0.20936	0.137969		13.17	0.590732	0	0.590732	0.590732		17.03	0.139645	0.0158261	0.155471	0.123819
	13.3	0.197884	0.0200162	0.2179	0.177868		13.3	0.185082	0.0200002	0.205082	0.165082		13.3	0.418571	0.0685442	0.487115	0.350027		17.2	0.125806	0.00725761	0.133064	0.118549
	13.37	0.238818	0.0202334	0.259052	0.218585		13.37	0.190635	0.0182535	0.208888	0.172381		13.37	0.314578	0.0616865	0.376264	0.252891		17.29	0.110915	0.004465	0.11538	0.10645
	13.56	0.231693	0.0232817	0.254975	0.208411		13.56	0.192884	0.0191978	0.212082	0.173686		13.56	0.302858	0.0445927	0.347451	0.258265		17.54	0.110532	0.00547248	0.116005	0.10506
	13.69	0.147131	0.0247805	0.171912	0.122351		13.69	0.19622	0.0273908	0.223611	0.168829		13.69	0.323326	0.0859825	0.409309	0.237344		17.71	0.123558	0.00919326	0.132752	0.114365
	13.89	0.214324	0.0261775	0.240501	0.188146		13.89	0.196661	0.0209834	0.217644	0.175678		13.89	0.317425	0.0473136	0.364738	0.270111		17.96	0.109651	0.00613489	0.115786	0.103516
	14.14	0.113354	0.0265814	0.139936	0.0867728		14.14	0.157256	0.0358942	0.193151	0.121362		14.14	0.203309	0	0.203309	0.203309		18.28	0.127053	0.0110478	0.138101	0.116005
	14.32	0.18062	0.0284693	0.209089	0.152151		14.32	0.210359	0.0226727	0.233032	0.187687		14.32	0.310482	0.06111	0.371592	0.249372		18.52	0.117637	0.00716503	0.124802	0.110472
	14.39	0.12301	0.0240391	0.14705	0.0989714		14.39	0.177424	0.0339099	0.211334	0.143514		14.39	0.41841	0.152543	0.570953	0.265866		18.6	0.125163	0.0104728	0.135635	0.11469
	14.63	0.207663	0.0282175	0.23588	0.179445		14.63	0.178616	0.0272058	0.205822	0.151411		14.63	0.465608	0.0532673	0.518875	0.41234		18.92	0.10401	0.0072679	0.111278	0.0967422
	14.69	0.20629	0.0225357	0.228826	0.183755		14.69	0.187576	0.0185894	0.206165	0.168986		14.69	0.436445	0.0576563	0.494101	0.378788		19	0.107762	0.00511994	0.112882	0.102642
	14.87	0.179262	0.0193285	0.198591	0.159934		14.87	0.196518	0.0155675	0.212085	0.18095		14.87	0.364709	0.0428515	0.40756	0.321857		19.23	0.11516	0.00538972	0.12055	0.10977
	15.16	0.169298	0.0235267	0.192824	0.145771		15.16	0.181075	0.0192691	0.200344	0.161806		15.16	0.389685	0.0650706	0.454756	0.324615		19.46	0.108977	0.0149871	0.123964	0.0939899
	15.51	0.126058	0.0287237	0.154782	0.0973341		15.51	0.1917	0.0324466	0.224147	0.159254		15.51	0.610759	0.0352322	0.645992	0.575527		19.61	0.112131	0.00627615	0.118407	0.105855
	15.57	0.163895	0.0319215	0.195817	0.131974		15.57	0.206825	0.0228825	0.229707	0.183942		15.57	0.420126	0.0709633	0.49109	0.349163		20.06	0.110589	0.00964826	0.120237	0.10094
	15.96	0.178503	0.0324781	0.210981	0.146025		15.96	0.194147	0.0295974	0.223744	0.16455		15.96	0.683007	0.00578985	0.688797	0.677217		20.13	0.119345	0.00892816	0.128273	0.110416
	16.02	0.168705	0.02543	0.194135	0.143275		16.02	0.203762	0.0203291	0.224091	0.183433		16.02	0.551262	0.0704883	0.62175	0.480773		20.64	0.102092	0.00752711	0.109619	0.0945652
	16.07	0.138981	0.0332228	0.172204	0.105758		16.07	0.214598	0.0269597	0.241558	0.187639		16.07	0.290265	0.0815189	0.371783	0.208746		20.71	0.105266	0.00523324	0.110499	0.100033
	16.18	0.157819	0.0284782	0.186298	0.129341		16.18	0.202882	0.0215685	0.22445	0.181313		16.18	0.317269	0.0974067	0.414676	0.219862		20.78	0.125837	0.00966306	0.135501	0.116174
	16.23	0.126135	0.0361439	0.162279	0.0899915		16.23	0.155886	0.046083	0.201969	0.109803		16.23	0.506741	0.123919	0.63066	0.382821		20.92	0.11596	0.00696696	0.122927	0.108994
	16.45	0.153096	0.0315951	0.184691	0.121501		16.45	0.203078	0.0241567	0.227235	0.178921		16.45	0.484909	0.0720188	0.556928	0.41289		21	0.0969962	0.0081393	0.105135	0.0888569
	16.66	0.136299	0.0328754	0.169175	0.103424		16.66	0.204712	0.0338469	0.238559	0.170865		16.66	0.535076	0.116501	0.651577	0.418576		21.28	0.123793	0.00781782	0.131611	0.115975
	16.82	0.141285	0.0352023	0.176487	0.106082		16.82	0.218725	0.0254609	0.244186	0.193264		16.82	0.349123	0.138455	0.487578	0.210668		21.55	0.118248	0.0107444	0.128992	0.107504
	17.29	0.155216	0.025517	0.180733	0.129699		17.29	0.235896	0.0194799	0.255376	0.216416		17.29	0.466263	0.0378002	0.504063	0.428463		21.76	0.13178	0.0101114	0.141891	0.121668
	17.34	0.159722	0.0233293	0.183052	0.136393		17.34	0.241719	0.0173453	0.259065	0.224374		17.34	0.414469	0.0835788	0.498047	0.33089		21.89	0.0825081	0.0141654	0.0966735	0.0683427
	17.49	0.1501	0.0302079	0.180308	0.119892		17.49	0.254329	0.0186166	0.272945	0.235712		17.49	0.376783	0.120376	0.497158	0.256407		22.03	0.0851807	0.00813778	0.0933185	0.077043
	17.74	0.150216	0.0334644	0.18368	0.116751		17.74	0.24709	0.0213963	0.268486	0.225693		17.74	0.343102	0.119233	0.462335	0.223869		22.36	0.117688	0.00742125	0.125109	0.110267
	17.84	0.153083	0.0402237	0.193306	0.112859		17.84	0.21679	0.035128	0.251918	0.181662		17.84	0.399481	0.0360129	0.435494	0.363468		22.43	0.0952219	0.00475725	0.0999792	0.0904647
	18.09	0.150209	0.0362252	0.186435	0.113984		18.09	0.256062	0.0233427	0.279405	0.232719		18.09	0.449082	0.10798	0.557062	0.341103		22.62	0.106476	0.00696819	0.113444	0.0995076
	18.48	0.163887	0.0450326	0.20892	0.118854		18.48	0.183844	0.0496893	0.233533	0.134155		18.48	0.40391	0.019898	0.423808	0.384012		22.95	0.119418	0.00797018	0.127388	0.111448
	18.52	0.157793	0.0385973	0.19639	0.119196		18.52	0.25154	0.0271226	0.278662	0.224417		18.52	0.480684	0.0955603	0.576244	0.385124		23.08	0.131023	0.0124069	0.143429	0.118616
	18.62	0.181079	0.0370953	0.218174	0.143984		18.62	0.278579	0.0311418	0.309721	0.247438		18.62	0.450626	0.15359	0.604216	0.297036		23.14	0.073317	0.00883257	0.0821496	0.0644844
	18.67	0.165729	0.0282928	0.194021	0.137436		18.67	0.282948	0.0217901	0.304738	0.261158		18.67	0.398793	0.119715	0.518507	0.279078		23.39	0.109119	0.00692025	0.11604	0.102199
	18.81	0.156483	0.0315125	0.187996	0.124971		18.81	0.285916	0.0218961	0.307812	0.26402		18.81	0.333156	0.123716	0.456872	0.20944		23.9	0.114089	0.0112923	0.125381	0.102796
	19.04	0.169548	0.0265117	0.196059	0.143036		19.04	0.263475	0.0189878	0.282462	0.244487		19.04	0.373181	0.0452895	0.41847	0.327891		23.96	0.137942	0.0107853	0.148727	0.127156
	19.37	0.169454	0.0395968	0.20905	0.129857		19.37	0.272287	0.026756	0.299043	0.245531		19.37	0.435549	0.0395601	0.475109	0.395989		24.08	0.0857692	0.00600532	0.0917745	0.0797638
	19.64	0.220253	0.047953	0.268206	0.1723		19.64	0.194488	0.0513142	0.245802	0.143173		19.64	0.512292	0.126032	0.638324	0.38626		24.14	0.0882307	0.00494483	0.0931756	0.0832859
	19.77	0.183995	0.044605	0.2286	0.13939		19.77	0.256294	0.0299696	0.286264	0.226325		19.77	0.403632	0.0667373	0.470369	0.336895		24.32	0.0933018	0.0060665	0.0993683	0.0872353
	19.95	0.12949	0.0503235	0.179813	0.0791664		19.95	0.297426	0.0400942	0.33752	0.257332		20.13	0.312077	0	0.312077	0.312077		24.45	0.0737229	0.00848284	0.0822057	0.0652401
	19.99	0.118332	0.0375342	0.155866	0.0807974		19.99	0.31281	0.0278741	0.340684	0.284936		20.26	0.434498	0.0525655	0.487063	0.381932		24.63	0.12451	0.00699076	0.131501	0.117519
	20.13	0.1088	0.0425721	0.151372	0.0662283		20.13	0.307539	0.0295731	0.337112	0.277966		20.35	0.394211	0.0384139	0.432624	0.355797		24.81	0.0943148	0.00944645	0.103761	0.0848683
	20.26	0.220635	0.0496419	0.270277	0.170993		20.26	0.234488	0.0339281	0.268416	0.20056		20.65	0.409956	0.0886384	0.498595	0.321318		25.04	0.121144	0.00932615	0.13047	0.111818
	20.35	0.111901	0.0467639	0.158665	0.0651373		20.35	0.29789	0.0308774	0.328768	0.267013		20.82	0.503549	0.122594	0.626143	0.380955		25.4	0.123317	0.0112375	0.134554	0.112079
	20.65	0.132241	0.0513387	0.18358	0.0809026		20.65	0.281289	0.0318157	0.313105	0.249474		21.03	0.383871	0.0190442	0.402915	0.364826		25.57	0.106553	0.010177	0.11673	0.0963759
	20.82	0.231583	0.0624125	0.293995	0.16917		20.82	0.202833	0.0474169	0.25025	0.155416		21.49	0.482924	0.0180907	0.501014	0.464833		25.8	0.0765384	0.00550363	0.0820421	0.0710348
	21.03	0.158308	0.0630413	0.221349	0.0952666		21.03	0.272209	0.0346761	0.306885	0.237533		22.02	0.590372	0	0.590372	0.590372		25.86	0.0752093	0.00556921	0.0807785	0.0696401
	21.49	0.189263	0.0760515	0.265315	0.113212		21.49	0.243864	0.0453931	0.289258	0.198471								26.03	0.0897415	0.00647949	0.096221	0.0832621
	22.02	0.200924	0.12209	0.323014	0.0788341		22.02	0.182282	0.043773	0.226055	0.138509								26.2	0.131932	0.0111231	0.143055	0.120809
																			26.25	0.0999355	0.0111165	0.111052	0.088819
																			26.31	0.104389	0.00767434	0.112063	0.0967143
																			26.7	0.116361	0.00835752	0.124718	0.108003
																			26.76	0.0596554	0.0507263	0.110382	0.00892915
																			26.87	0.054627	0.0120304	0.0666575	0.0425966
																			26.92	0.122801	0.010655	0.133456	0.112146
																			27.2	0.108628	0.00762019	0.116248	0.101008
																			27.52	0.075139	0.0081911	0.0833302	0.0669479
																			27.57	0.0760439	0.00635944	0.0824033	0.0696844
																			27.73	0.0927461	0.00607909	0.0988252	0.0866671
																			27.79	0.121153	0.00944323	0.130596	0.11171
																			28	0.101139	0.00838837	0.109528	0.0927508
																			28.21	0.0653748	0.0107591	0.0761338	0.0546157
																			28.37	0.121163	0.00976728	0.13093	0.111395
																			28.47	0.115008	0.0100189	0.125027	0.104989
																			28.63	0.0807707	0.00877326	0.0895439	0.0719974
																			28.83	0.123953	0.00832937	0.132283	0.115624
																			29.24	0.082985	0.00692537	0.0899103	0.0760596
																			29.29	0.0671029	0.00729313	0.074396	0.0598097
																			29.39	0.120732	0.00770547	0.128438	0.113027
																			29.44	0.0785951	0.00843406	0.0870292	0.0701611
																			29.59	0.0660516	0.0099781	0.0760297	0.0560735
																			29.69	0.0937382	0.00852101	0.102259	0.0852171
																			30.04	0.103707	0.00612328	0.10983	0.0975835
																			30.09	0.0797696	0.0102077	0.0899772	0.0695619
																			30.48	0.106743	0.0083243	0.115068	0.0984192
																			30.62	0.0589775	0	0.0589775	0.0589775
																			30.77	0.0966627	0.0100614	0.106724	0.0866013
																			30.96	0.0470874	0.00731172	0.0543991	0.0397757
																			31.01	0.081734	0.00617812	0.0879121	0.0755559
																			31.15	0.0663629	0.00996026	0.0763232	0.0564027
																			31.39	0.0761548	0.0071905	0.0833453	0.0689643
																			31.58	0.0824264	0.0110916	0.093518	0.0713348
																			31.62	0.107255	0.00872022	0.115975	0.0985346
																			31.72	0.0792417	0.00707583	0.0863175	0.0721659
																			31.99	0.0973158	0	0.0973158	0.0973158
																			32.13	0.0902576	0.0110867	0.101344	0.0791708
																			32.32	0.0950462	0.00755626	0.102602	0.0874899
																			32.45	0.074764	0.0109702	0.0857343	0.0637938
																			32.63	0.093329	0.00801876	0.101348	0.0853102
																			32.68	0.0502727	0.00789207	0.0581647	0.0423806
																			32.73	0.0480685	0.00997217	0.0580406	0.0380963
																			32.86	0.0624162	0.0094831	0.0718993	0.0529331
																			33.08	0.0704826	0.00633039	0.076813	0.0641522
																			33.22	0.0873163	0.0067898	0.0941061	0.0805265
																			33.4	0.0756279	0.00887293	0.0845008	0.066755
																			33.79	0.0720129	0.00894471	0.0809576	0.0630682
																			33.88	0.0796766	0.0095349	0.0892115	0.0701417
																			33.92	0.0681001	0.0183076	0.0864077	0.0497924
																			34.27	0.0783644	0.00831358	0.0866779	0.0700508
																			34.4	0.0543911	0.000599958	0.0549911	0.0537912
																			34.44	0.0554134	0.00392561	0.059339	0.0514878
																			34.57	0.0802251	0.0135521	0.0937772	0.0666729
																			34.61	0.0736903	0.00685337	0.0805437	0.0668369
																			34.78	0.0762197	0.0292232	0.105443	0.0469965
																			34.83	0.0701022	0.00813239	0.0782345	0.0619698
																			35.08	0.0511306	0.0203505	0.0714812	0.0307801
																			35.42	0.0620297	0.00742966	0.0694593	0.0546
																			35.46	0.052164	0.00572935	0.0578934	0.0464347
																			35.91	0.0564552	0.00674855	0.0632038	0.0497067
																			36.12	0.0365188	0	0.0365188	0.0365188
																			36.16	0.0441191	0.0081439	0.052263	0.0359752
																			36.28	0.0886721	0	0.0886721	0.0886721
																			36.45	0.0725607	0.0258714	0.0984321	0.0466893
																			36.49	0.0840399	0	0.0840399	0.0840399
																			36.77	0.0264644	0	0.0264644	0.0264644
																			36.93	0.0536885	0.00945888	0.0631474	0.0442296
																			37.05	0.057658	0.0060773	0.0637353	0.0515807
																			37.13	0.0279111	0	0.0279111	0.0279111
																			37.57	0.0461357	0	0.0461357	0.0461357
																			37.72	0.0385501	0.00564515	0.0441952	0.0329049
																			38.07	0.0892859	0	0.0892859	0.0892859
																			38.46	0.0574305	0.0111188	0.0685493	0.0463118
																			38.65	0.0621356	0	0.0621356	0.0621356
																			39.3	0.0700685	0	0.0700685	0.0700685
																			40.01	0.078781	0	0.078781	0.078781

## Sheet: Fig3a
Time from utterance onset (s)	-1	-0.994987	-0.989975	-0.984962	-0.97995	-0.974937	-0.969925	-0.964912	-0.9599	-0.954887	-0.949875	-0.944862	-0.93985	-0.934837	-0.929825	-0.924812	-0.919799	-0.914787	-0.909774	-0.904762	-0.899749	-0.894737	-0.889724	-0.884712	-0.879699	-0.874687	-0.869674	-0.864662	-0.859649	-0.854637	-0.849624	-0.844612	-0.839599	-0.834586	-0.829574	-0.824561	-0.819549	-0.814536	-0.809524	-0.804511	-0.799499	-0.794486	-0.789474	-0.784461	-0.779449	-0.774436	-0.769424	-0.764411	-0.759398
Phoneme /a/:
	0.086456	0.0434713	0.00985497	-0.0167676	-0.0316405	-0.0240378	-0.00107167	0.0159625	0.0144536	-0.01517	-0.0717354	-0.131001	-0.179474	-0.216182	-0.239183	-0.237014	-0.193471	-0.126855	-0.05336	0.026516	0.107387	0.184154	0.260638	0.333177	0.398122	0.473544	0.562077	0.654692	0.743029	0.814877	0.86563	0.885345	0.876823	0.867731	0.86429	0.860877	0.854368	0.870565	0.900907	0.928452	0.959811	1.01284	1.08486	1.14805	1.19067	1.19817	1.16362	1.08552	0.976108
	0.338982	0.360723	0.40069	0.453461	0.499724	0.521444	0.511528	0.472406	0.420342	0.359394	0.287602	0.229198	0.187277	0.163655	0.154487	0.153403	0.162902	0.167645	0.155969	0.130432	0.0977442	0.0667037	0.0555193	0.0601548	0.0711661	0.0808507	0.0931062	0.0948697	0.0844741	0.0703533	0.0557958	0.0512104	0.0647004	0.0979591	0.139988	0.188579	0.245453	0.300281	0.345237	0.381457	0.413589	0.439678	0.466766	0.476217	0.461266	0.421181	0.352365	0.280444	0.222494
	0.202133	0.226544	0.266859	0.311113	0.342732	0.34883	0.327268	0.282144	0.217499	0.141971	0.0646275	-0.00952864	-0.0698617	-0.110937	-0.127037	-0.126271	-0.112865	-0.0845121	-0.053674	-0.033351	-0.0284712	-0.0336787	-0.0483751	-0.068891	-0.0931919	-0.116997	-0.137395	-0.141132	-0.121938	-0.0971853	-0.0712116	-0.0500438	-0.0272704	-0.00447086	0.00879252	0.0143978	0.0169794	0.0166462	0.013164	-0.000887953	-0.0277571	-0.0644323	-0.10229	-0.141088	-0.175675	-0.199991	-0.215479	-0.220342	-0.218268
	0.178962	0.206993	0.226613	0.239053	0.247343	0.2549	0.2568	0.24798	0.229348	0.20816	0.186688	0.160697	0.141802	0.1312	0.109259	0.080027	0.061387	0.0745	0.116285	0.179872	0.244973	0.305085	0.356712	0.387333	0.392758	0.367649	0.309346	0.233794	0.143447	0.0509428	-0.0269678	-0.0824744	-0.128492	-0.149914	-0.140938	-0.108805	-0.052891	0.018031	0.092686	0.174884	0.253402	0.30739	0.333148	0.326933	0.303702	0.263891	0.224015	0.197803	0.186105
	0.315208	0.332119	0.347535	0.351773	0.344421	0.327415	0.308105	0.279234	0.235045	0.178362	0.114352	0.0457682	-0.026396	-0.0991147	-0.153655	-0.186381	-0.201902	-0.199466	-0.17813	-0.13378	-0.0695727	0.00333043	0.0785594	0.145533	0.19457	0.221932	0.227951	0.216671	0.188865	0.153927	0.119445	0.0930426	0.0829098	0.0799803	0.0928806	0.125927	0.154217	0.175797	0.191775	0.192232	0.172097	0.130785	0.0791889	0.0331603	-0.00285384	-0.0238979	-0.0311626	-0.0178909	0.0202507
	-0.100141	-0.0984786	-0.0919578	-0.0864285	-0.0923818	-0.10633	-0.12431	-0.141656	-0.15898	-0.179729	-0.204518	-0.228867	-0.247419	-0.258117	-0.255853	-0.246207	-0.224548	-0.185353	-0.137237	-0.0863162	-0.0422168	-0.0120137	-0.000905572	-0.00905972	-0.0368783	-0.078552	-0.125564	-0.144449	-0.130002	-0.108204	-0.0870291	-0.0750273	-0.0742946	-0.0848702	-0.100294	-0.107433	-0.0993987	-0.0802572	-0.0535119	-0.0202706	0.0162787	0.0496703	0.07529	0.0965255	0.115352	0.129527	0.132125	0.124377	0.116559
	-0.110378	-0.105217	-0.101161	-0.101239	-0.101061	-0.0975768	-0.0796627	-0.0481461	-0.0114838	0.0251232	0.0559063	0.0811421	0.10159	0.121063	0.142109	0.160239	0.17452	0.185527	0.186915	0.182195	0.174745	0.158465	0.145276	0.13195	0.123599	0.121855	0.121958	0.127025	0.125973	0.107964	0.0822481	0.0537268	0.0271701	0.0086301	0.00622991	0.0173725	0.0260072	0.0292864	0.0245112	0.00641118	-0.0199516	-0.0518871	-0.0888033	-0.120001	-0.141417	-0.163631	-0.174517	-0.163485	-0.142996
	0.262615	0.225839	0.170061	0.104514	0.0448181	-0.0140337	-0.0737375	-0.126196	-0.175547	-0.221758	-0.254464	-0.278999	-0.288227	-0.292048	-0.293682	-0.28809	-0.276815	-0.251217	-0.202929	-0.13578	-0.0554955	0.0284108	0.112716	0.195536	0.258848	0.300911	0.315267	0.298759	0.255862	0.198499	0.145837	0.101686	0.0777198	0.0657572	0.0613987	0.0779685	0.11297	0.151984	0.186756	0.221846	0.260043	0.292135	0.327321	0.379226	0.424075	0.448482	0.453732	0.439236	0.406872
	0.246076	0.222964	0.206964	0.199291	0.195194	0.189047	0.175905	0.155149	0.12818	0.0993957	0.071532	0.0455863	0.0239696	0.0103765	0.0106953	0.0208406	0.0321012	0.0531077	0.0930546	0.155934	0.226157	0.283496	0.322872	0.341829	0.339379	0.319233	0.288195	0.25552	0.228215	0.214392	0.212176	0.213856	0.212812	0.206657	0.188972	0.154998	0.115029	0.0734851	0.0314299	-0.00822808	-0.0424896	-0.0667795	-0.0762762	-0.0648901	-0.0349825	0.00994005	0.067417	0.12743	0.190943
	0.0461525	0.0214113	0.00905579	0.0136647	0.0328493	0.061983	0.0940538	0.126849	0.158216	0.177545	0.180502	0.171475	0.150443	0.116349	0.0747522	0.0379826	0.00158708	-0.0395404	-0.079496	-0.115108	-0.14665	-0.17346	-0.19404	-0.207507	-0.216642	-0.221802	-0.220622	-0.209365	-0.193282	-0.175757	-0.158216	-0.141191	-0.124955	-0.109426	-0.0979623	-0.0879211	-0.0804207	-0.0762657	-0.0750073	-0.0769426	-0.0805704	-0.0858263	-0.0906686	-0.0955908	-0.0980825	-0.100005	-0.105363	-0.11462	-0.126354
	-0.111855	-0.102621	-0.080202	-0.0500678	-0.0089516	0.035608	0.0739438	0.101808	0.107974	0.098172	0.0812554	0.0598835	0.0410077	0.0362234	0.043972	0.0562422	0.0746727	0.0993883	0.124359	0.133835	0.155459	0.189985	0.220255	0.252232	0.284675	0.326636	0.367418	0.408395	0.440285	0.460022	0.467234	0.452638	0.412512	0.359039	0.297732	0.236309	0.183099	0.144356	0.122827	0.121359	0.13211	0.15551	0.18256	0.206452	0.232938	0.249033	0.253196	0.248158	0.241785
	0.212581	0.23881	0.247066	0.245499	0.234523	0.207463	0.165665	0.120324	0.0807056	0.0458135	0.0168147	0.000431149	-0.00677292	-0.00967518	-0.013366	-0.0191718	-0.027632	-0.0478214	-0.0638318	-0.0697822	-0.0727137	-0.0668001	-0.0380037	0.0161324	0.0676662	0.112924	0.149168	0.164475	0.167819	0.167509	0.172902	0.193857	0.219524	0.243556	0.261429	0.281093	0.306424	0.347887	0.39743	0.439704	0.465915	0.477824	0.475973	0.463201	0.447597	0.423262	0.386669	0.347076	0.311295
	0.101209	0.149981	0.204917	0.256262	0.293016	0.305072	0.290143	0.25262	0.201062	0.145744	0.103308	0.0835003	0.0979385	0.134152	0.172357	0.206239	0.232188	0.251087	0.263232	0.266095	0.259662	0.240815	0.210349	0.170713	0.125199	0.0747663	0.0258359	-0.018559	-0.0519339	-0.0532309	-0.0442458	-0.0300893	-0.00670852	0.0245398	0.0674755	0.102173	0.120305	0.120784	0.105531	0.0861979	0.0613121	0.0298734	-0.00517077	-0.0394101	-0.0691429	-0.0891337	-0.0944206	-0.08674	-0.068096
	-0.0981126	-0.109924	-0.120592	-0.12679	-0.124986	-0.112294	-0.0900859	-0.0629176	-0.0339584	-0.00678536	0.0149122	0.0275086	0.0297378	0.0219875	0.00520121	-0.0183497	-0.0431385	-0.0650791	-0.0840498	-0.0989668	-0.107699	-0.113571	-0.114995	-0.109105	-0.0991674	-0.0891185	-0.0837723	-0.0839809	-0.0818102	-0.076908	-0.0718853	-0.0651185	-0.058659	-0.0503601	-0.0408538	-0.0309567	-0.0200007	-0.00891695	0.00149988	0.0124856	0.0260689	0.040442	0.0509603	0.056786	0.0568152	0.0497452	0.0366923	0.01932	0.000240895
	-0.0299814	-0.0441223	-0.0466288	-0.0406446	-0.0345473	-0.00895625	0.0296253	0.0527507	0.0578151	0.0340207	-0.0218026	-0.103744	-0.184286	-0.244307	-0.288565	-0.313578	-0.314035	-0.27638	-0.228218	-0.173453	-0.111559	-0.0426257	0.0392321	0.132966	0.239741	0.34506	0.460395	0.584568	0.700608	0.796317	0.858537	0.898295	0.920763	0.918408	0.91501	0.900851	0.87736	0.870513	0.891724	0.931369	0.983717	1.04667	1.12379	1.19927	1.2608	1.31352	1.35335	1.36113	1.33012
	0.19638	0.219673	0.225017	0.212092	0.181145	0.12962	0.0691437	0.0135848	-0.0436796	-0.104873	-0.163722	-0.220524	-0.271389	-0.30655	-0.331921	-0.347726	-0.349756	-0.334174	-0.299144	-0.250948	-0.19581	-0.138643	-0.0857854	-0.0341283	0.021073	0.062353	0.0771166	0.0645632	0.0318926	0.00121268	-0.0260904	-0.0446284	-0.0637507	-0.0836922	-0.0911504	-0.0861144	-0.0630142	-0.0221741	0.0149732	0.0478818	0.0680499	0.0650676	0.0503691	0.0466722	0.0541737	0.0689213	0.0789765	0.0762085	0.0574693
	0.109858	0.137084	0.167274	0.203095	0.238403	0.267371	0.282943	0.286748	0.281268	0.268926	0.242117	0.206115	0.173962	0.143794	0.115415	0.0851303	0.0558812	0.0282156	-4.19816e-05	-0.0338009	-0.0714391	-0.10243	-0.115872	-0.114842	-0.100281	-0.0761945	-0.0460588	-0.00798343	0.0364487	0.0846038	0.136094	0.19297	0.248274	0.297581	0.336889	0.35978	0.363513	0.347498	0.308081	0.248879	0.176123	0.0964277	0.024629	-0.0326763	-0.0607431	-0.0400042	0.0292405	0.114133	0.203726
	-0.383651	-0.340157	-0.303472	-0.274828	-0.25262	-0.237379	-0.210296	-0.160636	-0.107561	-0.0607473	-0.0185226	0.0341943	0.0963968	0.154736	0.215919	0.277874	0.332798	0.375338	0.405899	0.416213	0.406094	0.382937	0.340674	0.300984	0.271035	0.266064	0.278806	0.320898	0.391228	0.471028	0.544209	0.591076	0.607411	0.59815	0.577007	0.544439	0.50714	0.511044	0.547185	0.5756	0.583332	0.554761	0.489061	0.41092	0.324368	0.225122	0.119851	0.0273187	-0.035171
	0.285804	0.285163	0.279967	0.287361	0.306456	0.315564	0.317385	0.311573	0.287638	0.253165	0.201034	0.133544	0.0659127	-0.00306038	-0.0662234	-0.118655	-0.152568	-0.159655	-0.143525	-0.120653	-0.0923408	-0.0690311	-0.0454246	-0.00740468	0.0523468	0.124094	0.192638	0.253013	0.301365	0.325017	0.339616	0.364427	0.392649	0.434568	0.465013	0.482603	0.514819	0.575777	0.651106	0.73003	0.810551	0.883916	0.937694	0.96745	0.980994	0.976504	0.940814	0.878499	0.8244
	0.309996	0.335597	0.356212	0.369771	0.378226	0.380268	0.368608	0.340365	0.293684	0.232787	0.156621	0.0748808	0.0010546	-0.0645527	-0.11876	-0.152172	-0.160108	-0.152777	-0.14176	-0.122826	-0.0858009	-0.0448608	-0.00709636	0.0238724	0.0411978	0.0435912	0.0338988	0.0214967	0.011504	0.0134426	0.0333071	0.0728475	0.122281	0.176177	0.22887	0.276618	0.326675	0.366797	0.38367	0.374013	0.346524	0.310304	0.261343	0.196128	0.150444	0.117093	0.0901481	0.0814183	0.0883984
	-0.0541812	-0.0797988	-0.0859484	-0.0654077	-0.0208778	0.0348987	0.0923369	0.13759	0.165988	0.180505	0.184253	0.162481	0.119793	0.0602671	0.0083864	-0.0282024	-0.0513702	-0.0510663	-0.0394066	-0.0168531	0.0238542	0.0753578	0.13283	0.191629	0.248681	0.291473	0.315535	0.319537	0.299488	0.258314	0.214243	0.191555	0.184784	0.175009	0.165388	0.166317	0.191229	0.249526	0.331279	0.424567	0.523851	0.619718	0.705993	0.769074	0.813417	0.861779	0.879302	0.862747	0.827825
	0.302995	0.334788	0.351662	0.35563	0.347246	0.337154	0.327889	0.31983	0.301172	0.26689	0.21516	0.153988	0.0912555	0.0369545	0.000810021	-0.0137602	-0.0142238	-0.00869094	0.00376771	0.0277359	0.0636728	0.102494	0.137322	0.168523	0.188876	0.191255	0.176034	0.152297	0.133525	0.12069	0.11658	0.136619	0.17273	0.227474	0.283264	0.327774	0.362855	0.389952	0.404816	0.404387	0.387899	0.351702	0.295284	0.239945	0.203094	0.175088	0.162636	0.171837	0.206824
	0.0328888	0.116572	0.202871	0.287571	0.37052	0.442766	0.495252	0.524769	0.529835	0.511897	0.475225	0.432953	0.386337	0.339675	0.28976	0.235235	0.174885	0.114651	0.0817919	0.0673638	0.0642713	0.0830782	0.123344	0.165447	0.196995	0.227868	0.262773	0.303491	0.338928	0.359354	0.369901	0.358002	0.319463	0.265543	0.208292	0.169006	0.16974	0.210603	0.289887	0.385037	0.489584	0.605696	0.729434	0.853516	0.952845	1.01622	1.05047	1.06282	1.05503
	-0.0378129	-0.0290587	-0.00467212	0.0394199	0.0955887	0.149364	0.191149	0.214363	0.214825	0.191182	0.148438	0.0936855	0.0369557	-0.0136608	-0.0667665	-0.118946	-0.165951	-0.202113	-0.225443	-0.232802	-0.227504	-0.219556	-0.213248	-0.209292	-0.207416	-0.212641	-0.224355	-0.239868	-0.257937	-0.276725	-0.289935	-0.281996	-0.252317	-0.20288	-0.141819	-0.0757553	-0.0123148	0.0415239	0.0836277	0.115765	0.131116	0.127443	0.10774	0.0811305	0.0788347	0.0848341	0.10673	0.1574	0.220131
	0.0851841	0.126713	0.173634	0.21649	0.244837	0.251881	0.237378	0.20354	0.153692	0.0947937	0.0448489	0.0282839	0.0532621	0.0985155	0.143654	0.185938	0.219979	0.24628	0.266215	0.277572	0.277959	0.270205	0.255367	0.23046	0.190495	0.1351	0.0708485	0.00870347	-0.0530659	-0.0853878	-0.0908726	-0.0930092	-0.0834404	-0.0639491	-0.0327743	-0.00624572	0.0081583	0.0100798	0.00309738	-0.00844376	-0.0222405	-0.0380401	-0.0536773	-0.0630861	-0.0661414	-0.063112	-0.0548418	-0.0427663	-0.0240326
	-0.0477755	-0.0433583	-0.0448069	-0.0453709	-0.0439092	-0.0433795	-0.0439474	-0.0409391	-0.036752	-0.0317367	-0.0227178	-0.0126646	-0.00230736	-0.000599212	-0.00717981	-0.0215844	-0.0349794	-0.0388438	-0.0398814	-0.0421766	-0.0458986	-0.0467794	-0.0489917	-0.0626364	-0.08477	-0.106994	-0.119222	-0.122168	-0.120765	-0.113244	-0.104866	-0.0965106	-0.0839095	-0.0567995	-0.0175424	0.0242722	0.068637	0.115778	0.166405	0.214201	0.252365	0.2809	0.298909	0.305416	0.303305	0.290332	0.261467	0.223405	0.180985
	-0.0785951	-0.0958957	-0.113229	-0.128274	-0.131368	-0.120869	-0.11485	-0.111822	-0.108638	-0.110454	-0.117511	-0.125214	-0.127432	-0.124574	-0.115866	-0.0937713	-0.0652266	-0.0398135	-0.0136823	0.00361755	0.00890872	0.0104038	-0.000420064	-0.0216326	-0.0473448	-0.0689891	-0.0796341	-0.0808331	-0.0781378	-0.0771438	-0.0781616	-0.0823573	-0.0873163	-0.0919653	-0.088654	-0.0602458	-0.011173	0.0460328	0.101454	0.144607	0.170014	0.17658	0.171686	0.155931	0.133233	0.116401	0.0996296	0.0759897	0.0515122
	-0.198557	-0.187937	-0.171431	-0.154331	-0.137568	-0.116083	-0.0906528	-0.06363	-0.0345516	-0.00936206	0.00890913	0.0206296	0.0281382	0.0273205	0.0172799	8.81653e-05	-0.0206415	-0.0407056	-0.0633885	-0.090192	-0.120527	-0.151857	-0.179277	-0.19943	-0.212149	-0.219192	-0.221925	-0.219891	-0.212506	-0.202255	-0.189669	-0.171212	-0.147453	-0.120777	-0.0912401	-0.0616971	-0.0313783	-0.00987817	-0.00223362	-0.00258068	-0.00840241	-0.0183617	-0.0273624	-0.0363105	-0.0437056	-0.0495019	-0.0568871	-0.0667488	-0.0805615
	-0.34342	-0.355907	-0.365337	-0.374605	-0.382463	-0.385457	-0.375074	-0.348722	-0.304886	-0.252226	-0.197897	-0.141448	-0.0899072	-0.0488379	-0.0130308	0.0103217	0.0171376	0.00983997	-0.0109724	-0.0377386	-0.0672018	-0.0956901	-0.112461	-0.111578	-0.100388	-0.0773507	-0.0511842	-0.0195313	0.0147647	0.041153	0.060655	0.0636368	0.077304	0.0957813	0.10919	0.128352	0.142154	0.147771	0.143438	0.13583	0.129961	0.127146	0.136341	0.1467	0.14707	0.144275	0.13417	0.112397	0.0754572
	-0.0332987	-0.0316559	-0.0116849	0.0295628	0.0817036	0.142958	0.202762	0.240872	0.238367	0.214442	0.174002	0.107645	0.0288706	-0.0563616	-0.122177	-0.155525	-0.162394	-0.137901	-0.089088	-0.0247096	0.0439723	0.123856	0.215987	0.321501	0.425742	0.51536	0.58956	0.656786	0.726161	0.797075	0.850793	0.889689	0.913043	0.925827	0.917194	0.887523	0.849074	0.821866	0.81542	0.822553	0.854949	0.904964	0.960261	1.02056	1.08117	1.12283	1.14139	1.14684	1.12158
	0.341445	0.328418	0.292501	0.237071	0.176812	0.121587	0.0684588	0.0173726	-0.025703	-0.0490889	-0.0432564	-0.0136425	0.0283262	0.0736507	0.111971	0.138309	0.149874	0.1434	0.124367	0.0979113	0.0721601	0.0485402	0.0291479	0.0175428	0.00494168	-0.014805	-0.0309356	-0.0419853	-0.0580997	-0.0765683	-0.0957446	-0.12169	-0.149333	-0.171477	-0.186873	-0.193788	-0.192736	-0.186574	-0.177151	-0.162488	-0.13694	-0.108529	-0.0860858	-0.0723358	-0.0678745	-0.062368	-0.0456884	-0.0207648	0.0098044
	-0.0039062	0.00395797	0.021036	0.0609159	0.112868	0.159219	0.188977	0.189789	0.15834	0.0961528	0.00847104	-0.082018	-0.170978	-0.241142	-0.283112	-0.30107	-0.294735	-0.261126	-0.200646	-0.132167	-0.0661132	0.00800392	0.10449	0.203912	0.295876	0.38665	0.474774	0.556376	0.62729	0.689059	0.729988	0.740493	0.720223	0.679482	0.642441	0.621472	0.604993	0.590882	0.589265	0.60814	0.668244	0.752109	0.853375	0.959735	1.04741	1.11683	1.16353	1.1936	1.21152
	0.0250849	0.00561919	-0.0141756	-0.0150483	0.0197581	0.0651436	0.0985011	0.117643	0.116213	0.0991619	0.0698265	0.0248255	-0.0187446	-0.0406841	-0.0533485	-0.0576936	-0.05694	-0.0381644	-0.0110208	0.0142004	0.0450987	0.0809222	0.116687	0.152461	0.200084	0.248748	0.290251	0.320498	0.343889	0.370245	0.389119	0.404114	0.430971	0.457927	0.476777	0.494191	0.520795	0.557544	0.590115	0.625484	0.667807	0.719995	0.787001	0.84709	0.899239	0.948621	0.987396	0.998218	0.985724
	0.127055	0.128982	0.102886	0.0646431	0.0258821	-0.0167231	-0.0609003	-0.0933767	-0.106544	-0.091631	-0.0511344	0.00843855	0.0827981	0.167583	0.249765	0.318756	0.386313	0.428433	0.431388	0.402891	0.35379	0.299374	0.262246	0.239681	0.22491	0.243638	0.332019	0.432972	0.513376	0.567844	0.593745	0.601457	0.578296	0.527616	0.452097	0.370044	0.290649	0.227311	0.196676	0.181994	0.192128	0.229118	0.285087	0.361222	0.427528	0.476074	0.527696	0.594491	0.662356
	-0.149195	-0.120136	-0.0658034	0.00562235	0.0775045	0.14163	0.197578	0.250391	0.311867	0.366136	0.404645	0.441396	0.473593	0.49757	0.508484	0.499631	0.476103	0.4361	0.394327	0.360932	0.338358	0.336375	0.353422	0.37817	0.410899	0.447479	0.461907	0.450427	0.422844	0.402526	0.397866	0.402309	0.43092	0.482415	0.536852	0.587643	0.639846	0.691508	0.735602	0.768059	0.78255	0.780903	0.767622	0.747682	0.722943	0.703586	0.686231	0.672912	0.680387
	0.0873298	0.0753906	0.0640639	0.0622478	0.0736174	0.0898743	0.1048	0.117721	0.125584	0.124809	0.11645	0.0838835	0.0243326	-0.0386008	-0.0848808	-0.131651	-0.170415	-0.187185	-0.175894	-0.143617	-0.104534	-0.0552927	-0.00329287	0.0361146	0.0660249	0.0825151	0.0949216	0.10498	0.118654	0.1319	0.143788	0.168445	0.198829	0.233905	0.273373	0.308706	0.334483	0.360949	0.386413	0.413938	0.439043	0.463078	0.483079	0.49346	0.505204	0.508978	0.498822	0.483311	0.463128
	0.114678	0.183231	0.257941	0.333415	0.3891	0.409943	0.394079	0.346707	0.282163	0.21006	0.149745	0.108245	0.0865039	0.0852908	0.101109	0.124809	0.144608	0.154653	0.160976	0.158181	0.13983	0.110498	0.0682021	0.0276793	0.00743659	-0.00442692	-0.00518977	0.0244487	0.0815482	0.149275	0.212756	0.265713	0.312643	0.370082	0.433078	0.496055	0.557881	0.603342	0.632245	0.646798	0.660184	0.66148	0.644433	0.617775	0.571516	0.509969	0.444763	0.379119	0.315714
	-0.15914	-0.146138	-0.126748	-0.0961394	-0.0376713	0.0329753	0.0989342	0.157887	0.202076	0.229744	0.243585	0.247764	0.238389	0.214266	0.181515	0.147805	0.118933	0.0956446	0.0716825	0.04394	0.0132214	-0.020295	-0.0526614	-0.0814303	-0.10437	-0.120639	-0.131816	-0.135337	-0.130363	-0.121587	-0.110082	-0.0959879	-0.0811707	-0.0657464	-0.0478045	-0.0249765	-0.0069971	0.000649406	-0.00354597	-0.0190045	-0.0431889	-0.0687555	-0.0841741	-0.0893938	-0.0905706	-0.0882077	-0.0827036	-0.0772251	-0.0677425
	-0.105112	-0.0848441	-0.0606523	-0.0341367	-0.0128037	0.000467394	0.00396915	0.00035475	-0.0105263	-0.0184948	-0.0286122	-0.0423324	-0.0649334	-0.0886729	-0.107751	-0.128896	-0.145204	-0.155823	-0.158726	-0.156487	-0.149796	-0.13893	-0.123204	-0.102055	-0.0786903	-0.0590715	-0.0456155	-0.0389272	-0.0378794	-0.0417854	-0.049767	-0.0541494	-0.0522784	-0.0501749	-0.0485196	-0.0390221	-0.0232631	-0.00237586	0.0156547	0.0229431	0.016653	-0.00424349	-0.0305893	-0.0548759	-0.0840525	-0.110877	-0.132584	-0.145548	-0.149448
	-0.231236	-0.213976	-0.198327	-0.182529	-0.16273	-0.142825	-0.128041	-0.116591	-0.106844	-0.0975255	-0.089998	-0.082183	-0.0740273	-0.0680401	-0.0619798	-0.0535319	-0.0447739	-0.0407142	-0.0460852	-0.0648236	-0.0999108	-0.147626	-0.198584	-0.230462	-0.23799	-0.222439	-0.191676	-0.154043	-0.116763	-0.085332	-0.0592187	-0.0380862	-0.0224569	0.000197605	0.0294824	0.0595331	0.0887855	0.115173	0.132953	0.141356	0.140387	0.126933	0.105875	0.0842285	0.0732768	0.06791	0.0575154	0.0402641	0.0141131
	0.107178	0.0595346	0.0223665	0.00612362	0.000958715	-0.00463033	-0.015704	-0.0357758	-0.0597726	-0.0846526	-0.102723	-0.11041	-0.100749	-0.078632	-0.0478342	-0.0114865	0.0258934	0.0621244	0.0885842	0.109531	0.123437	0.140106	0.159389	0.165232	0.159448	0.139393	0.112635	0.0786806	0.0617476	0.0701739	0.0724364	0.0625021	0.0357273	0.00409262	-0.0295961	-0.0550504	-0.066563	-0.0760079	-0.0816231	-0.0879819	-0.0981138	-0.111086	-0.125313	-0.135089	-0.137873	-0.137699	-0.138068	-0.139795	-0.139274
	0.187535	0.194742	0.192898	0.176894	0.14891	0.120073	0.0981357	0.0872474	0.0880582	0.10228	0.125932	0.144127	0.151283	0.148737	0.138125	0.118539	0.0983502	0.0673842	0.0298512	-0.00976645	-0.0451375	-0.0690684	-0.0875568	-0.0989268	-0.102361	-0.102473	-0.0987687	-0.0901734	-0.0802894	-0.0721514	-0.0679312	-0.0619009	-0.0429079	-0.0106888	0.0279952	0.0720562	0.121002	0.164618	0.191957	0.202677	0.198513	0.183553	0.157124	0.121698	0.0771524	0.0276072	-0.0270605	-0.0866947	-0.138818
	-0.141786	-0.0997806	-0.0588356	-0.0262137	0.00104235	0.0320333	0.0559103	0.0692804	0.074811	0.0746007	0.0638826	0.0390728	0.0182199	0.0126583	0.000981185	-0.0250457	-0.0614785	-0.107679	-0.148721	-0.17125	-0.184701	-0.191797	-0.192847	-0.186851	-0.173474	-0.1513	-0.122171	-0.0879783	-0.0482801	-0.00994034	0.020014	0.0447651	0.0723815	0.0986359	0.12862	0.16044	0.180487	0.177846	0.152145	0.111521	0.0669356	0.0273763	-0.00322496	-0.0219628	-0.026974	-0.0296274	-0.0334424	-0.0346541	-0.0367122
	0.212237	0.271416	0.328239	0.369165	0.382232	0.371486	0.34151	0.299335	0.244837	0.210947	0.201693	0.184536	0.163454	0.141289	0.131326	0.128791	0.127204	0.1276	0.12278	0.110078	0.0859388	0.0530729	0.0190857	-0.00549827	-0.00826799	0.0164033	0.049736	0.0854443	0.117181	0.133391	0.131295	0.115791	0.0904879	0.0531058	0.0356644	0.0377123	0.0529393	0.0832287	0.109273	0.126904	0.13062	0.122744	0.111274	0.0922944	0.0629856	0.0359829	0.0202664	0.00618818	0.00135948
	0.0969859	0.108665	0.124463	0.140034	0.153437	0.163828	0.168051	0.16805	0.164549	0.160098	0.15501	0.1482	0.14879	0.153074	0.153615	0.14751	0.137607	0.130022	0.120907	0.104565	0.0832594	0.0574778	0.0279573	0.00381552	-0.0134882	-0.023389	-0.0238342	-0.0160104	-0.00834872	0.0128885	0.0481332	0.0768351	0.103372	0.122882	0.133944	0.136209	0.132332	0.120155	0.108085	0.0996204	0.094107	0.0853606	0.0708589	0.0520439	0.0336685	0.0247306	0.0227865	0.0221752	0.0245746
	0.050019	0.101259	0.143415	0.181415	0.208805	0.220632	0.206881	0.173171	0.131292	0.088127	0.0564378	0.0374138	0.0355713	0.0487748	0.0703922	0.101948	0.118002	0.104311	0.0734022	0.0296883	-0.00519325	-0.0263443	-0.0380505	-0.0373448	-0.0215991	0.00361828	0.0299789	0.057868	0.0870428	0.115445	0.137797	0.159133	0.178773	0.192633	0.201878	0.201014	0.192365	0.175805	0.15632	0.149194	0.165738	0.199755	0.244074	0.285386	0.309236	0.308426	0.279147	0.222552	0.145825
	0.00325627	-0.0020571	-0.0150597	-0.0223578	-0.0125528	0.0116856	0.0491051	0.0853451	0.107663	0.11655	0.108698	0.0878841	0.0671949	0.0494749	0.0399217	0.0266391	0.00875686	0.0109416	0.0375195	0.0667525	0.0998469	0.143083	0.198642	0.261476	0.328042	0.392075	0.449301	0.498115	0.534299	0.554076	0.551736	0.545499	0.531862	0.512687	0.482227	0.444054	0.419954	0.401306	0.387618	0.388799	0.399595	0.422755	0.46854	0.524109	0.573123	0.626356	0.687666	0.733391	0.758689
	-0.377223	-0.385052	-0.392064	-0.401172	-0.405891	-0.400733	-0.384502	-0.361843	-0.334381	-0.299254	-0.26014	-0.225896	-0.200451	-0.182326	-0.159814	-0.128726	-0.092418	-0.0516758	-0.0114676	0.0257808	0.0535763	0.0631401	0.0553527	0.0307286	-0.00494141	-0.0422881	-0.0786765	-0.115648	-0.149608	-0.18641	-0.213905	-0.233059	-0.256722	-0.275166	-0.285197	-0.288535	-0.282994	-0.265401	-0.236603	-0.203647	-0.1736	-0.14412	-0.111886	-0.0804091	-0.0456844	-0.00569396	0.0335989	0.0741117	0.111863
	0.236518	0.252539	0.231929	0.174523	0.0845037	-0.0169601	-0.120785	-0.222296	-0.301733	-0.344111	-0.345338	-0.294076	-0.234195	-0.180895	-0.133284	-0.0954416	-0.0661737	-0.0407894	-0.015997	0.00877349	0.0357358	0.0685934	0.111357	0.176757	0.260873	0.340933	0.395716	0.412922	0.399051	0.367271	0.327642	0.279688	0.231644	0.182542	0.12396	0.0635024	0.00899031	-0.0464489	-0.0866538	-0.107429	-0.110348	-0.0935037	-0.07174	-0.0539738	-0.039108	-0.0260069	-0.0141133	0.00876413	0.0445921
	0.088029	0.107734	0.141492	0.184456	0.226029	0.259632	0.289938	0.308281	0.301689	0.26912	0.22801	0.18855	0.158446	0.137011	0.119897	0.100802	0.0895065	0.100118	0.114153	0.150928	0.199148	0.246205	0.291626	0.337012	0.383307	0.435508	0.492978	0.54923	0.604396	0.654952	0.68614	0.686227	0.654756	0.596464	0.526983	0.454288	0.380433	0.321484	0.290699	0.299089	0.354208	0.421478	0.488937	0.540594	0.579294	0.605287	0.617265	0.615867	0.602142
	-0.215356	-0.212427	-0.190117	-0.167739	-0.142227	-0.119757	-0.105267	-0.0940794	-0.080898	-0.0613578	-0.042146	-0.0317107	-0.0339676	-0.0457445	-0.0615701	-0.0725556	-0.077814	-0.075122	-0.0626562	-0.0424862	-0.0233905	-0.0134889	-0.01652	-0.026994	-0.0434964	-0.067622	-0.0934468	-0.120078	-0.144668	-0.160401	-0.159854	-0.143837	-0.115163	-0.081502	-0.0436773	-0.00234516	0.0317916	0.0670236	0.11536	0.164108	0.215727	0.257413	0.279413	0.279672	0.259556	0.220865	0.189288	0.162729	0.124212
	-0.192646	-0.162134	-0.133548	-0.111171	-0.1012	-0.0972554	-0.092742	-0.0928668	-0.0945333	-0.0958111	-0.0977265	-0.0988942	-0.0985766	-0.100898	-0.109167	-0.122823	-0.137877	-0.147877	-0.156725	-0.160044	-0.156195	-0.153531	-0.153509	-0.153232	-0.146933	-0.133522	-0.115228	-0.0901925	-0.0566818	-0.0179821	0.0204609	0.0539388	0.0789929	0.0885059	0.0805556	0.0682786	0.0694499	0.0777341	0.081419	0.0773684	0.0644709	0.0464887	0.0274948	0.0162421	0.0142096	0.0262425	0.0465553	0.0771865	0.116411
	0.0427614	0.0722467	0.0968885	0.102387	0.0884649	0.0614061	0.0340368	0.00949616	-0.02602	-0.0628506	-0.0946151	-0.122278	-0.145614	-0.178896	-0.2053	-0.220025	-0.227515	-0.219001	-0.19452	-0.161448	-0.117998	-0.0654795	-0.0213265	0.00842694	0.0291579	0.0428654	0.0504116	0.0485187	0.0328801	0.00962764	-0.0192668	-0.0502903	-0.065336	-0.054392	-0.0267185	0.00232185	0.0304186	0.0543778	0.0682979	0.0724953	0.0674659	0.0544325	0.0296905	-0.00186233	-0.0290333	-0.0486275	-0.0698924	-0.0906906	-0.0973905
	-0.281181	-0.294102	-0.284674	-0.24955	-0.192367	-0.120059	-0.0396611	0.0387438	0.108343	0.164537	0.207176	0.237634	0.252962	0.255455	0.249153	0.22909	0.192352	0.139485	0.0739654	0.0133387	-0.0349108	-0.0685949	-0.0828819	-0.0875036	-0.085798	-0.0776302	-0.0702222	-0.0603645	-0.0467615	-0.036006	-0.0307615	-0.0301005	-0.0320834	-0.035487	-0.0435595	-0.0595721	-0.0822933	-0.105586	-0.121393	-0.128378	-0.130465	-0.120628	-0.100505	-0.0770139	-0.0557219	-0.0410985	-0.0311247	-0.0218316	-0.0124591
	0.198957	0.263415	0.339433	0.419155	0.492486	0.5567	0.612679	0.67297	0.71949	0.740192	0.736008	0.714517	0.669903	0.601961	0.517098	0.411884	0.301337	0.201061	0.107813	0.0377012	-0.0141914	-0.0598985	-0.103139	-0.143074	-0.173733	-0.198555	-0.213252	-0.21179	-0.183133	-0.128349	-0.0637658	-0.00853651	0.0340174	0.0735742	0.0931535	0.0980512	0.107703	0.13053	0.168456	0.213828	0.259783	0.306273	0.362154	0.429965	0.525286	0.641308	0.767298	0.88515	0.987191
	-0.14628	-0.148009	-0.140009	-0.123746	-0.0992096	-0.0763301	-0.0578666	-0.0456497	-0.03975	-0.0405676	-0.0440997	-0.0388861	-0.032494	-0.0313424	-0.0345297	-0.0427447	-0.0554486	-0.0727045	-0.0948506	-0.119809	-0.146034	-0.171185	-0.191656	-0.210503	-0.225246	-0.230266	-0.224733	-0.209965	-0.183676	-0.147032	-0.106148	-0.0596819	-0.00800016	0.0434752	0.0912247	0.132237	0.164047	0.185358	0.19681	0.199042	0.189307	0.169063	0.13988	0.106094	0.0773949	0.0691124	0.0811007	0.112253	0.158271
	-0.109707	-0.147891	-0.179624	-0.20792	-0.230013	-0.247853	-0.260417	-0.262715	-0.241515	-0.202881	-0.163267	-0.121978	-0.088053	-0.0682946	-0.0621193	-0.0685395	-0.076728	-0.0843671	-0.0866998	-0.083178	-0.083915	-0.0939965	-0.106268	-0.115268	-0.129459	-0.147609	-0.168065	-0.188267	-0.200228	-0.202574	-0.203272	-0.19807	-0.183196	-0.166706	-0.156772	-0.156918	-0.168377	-0.177735	-0.174751	-0.164985	-0.133855	-0.0749311	-0.00466588	0.0746287	0.158906	0.243471	0.321617	0.390616	0.440864
	0.0791947	0.116387	0.15281	0.187583	0.21239	0.22554	0.224816	0.210713	0.188486	0.162605	0.133121	0.110712	0.0964889	0.0828691	0.0718648	0.0605292	0.0519877	0.0496259	0.0472022	0.0413792	0.0294001	0.0136762	-0.00239019	-0.0104207	-0.00534521	0.0172491	0.060414	0.105981	0.133234	0.142151	0.133352	0.119044	0.111857	0.113565	0.125678	0.149509	0.182941	0.224211	0.256694	0.275867	0.288135	0.285516	0.265076	0.229319	0.180609	0.119342	0.0592434	0.0139203	-0.0208163
	-0.00622354	0.010207	0.0222942	0.0264462	0.0193351	8.78135e-05	-0.0237631	-0.0469723	-0.0574713	-0.0447673	-0.0130245	0.0331792	0.0840592	0.126103	0.159942	0.192694	0.215864	0.221761	0.210864	0.193488	0.17639	0.160176	0.150631	0.141252	0.137077	0.134003	0.120405	0.0912435	0.0540837	0.0148437	-0.0259853	-0.0631957	-0.0759072	-0.0735024	-0.067065	-0.0505803	-0.0221927	0.0108963	0.0411014	0.0634921	0.0755506	0.0734302	0.0646642	0.0534737	0.0440066	0.041176	0.0415824	0.0419124	0.0455399
	0.21571	0.245169	0.279796	0.312849	0.337791	0.349057	0.347725	0.329624	0.299369	0.260513	0.24262	0.251051	0.251317	0.256055	0.267936	0.289527	0.315211	0.335117	0.346851	0.355037	0.364795	0.381174	0.389843	0.380338	0.351006	0.308859	0.259221	0.208143	0.159177	0.155229	0.166529	0.169893	0.17761	0.178584	0.175335	0.169916	0.160713	0.150229	0.141017	0.130551	0.113811	0.0977348	0.0933998	0.0908659	0.0899301	0.0937132	0.10635	0.126486	0.152069
	-0.152487	-0.145142	-0.141179	-0.134355	-0.12461	-0.110015	-0.0798917	-0.0389981	0.00445188	0.0472932	0.0939518	0.14639	0.190835	0.218381	0.2244	0.207988	0.166655	0.104921	0.0308036	-0.0432347	-0.111256	-0.177894	-0.235552	-0.273237	-0.297173	-0.308981	-0.310786	-0.291157	-0.250925	-0.210981	-0.17389	-0.143026	-0.11808	-0.103723	-0.0941719	-0.0866454	-0.0857029	-0.089498	-0.0990667	-0.117093	-0.142429	-0.171363	-0.204503	-0.237566	-0.267751	-0.291666	-0.309098	-0.316709	-0.309867
	0.154712	0.182077	0.203765	0.223706	0.245608	0.269416	0.291157	0.301075	0.297092	0.277992	0.254891	0.230316	0.196629	0.161587	0.128743	0.107656	0.0955998	0.0861713	0.0857243	0.100037	0.128536	0.165494	0.201437	0.245807	0.301587	0.368601	0.446285	0.52124	0.592348	0.6484	0.679742	0.68057	0.658964	0.620585	0.582881	0.551595	0.539901	0.561627	0.606359	0.65682	0.71784	0.783186	0.846792	0.896795	0.940886	0.978953	0.997897	0.993211	0.971506
	-0.153593	-0.139139	-0.125365	-0.110761	-0.0982774	-0.0922902	-0.0963712	-0.106254	-0.112601	-0.116058	-0.114505	-0.115946	-0.128119	-0.146658	-0.16438	-0.172263	-0.163704	-0.138292	-0.102476	-0.0559986	-0.00828027	0.0313232	0.0588114	0.0701327	0.0660336	0.0600004	0.0585747	0.0548173	0.0592957	0.0735451	0.0945613	0.122281	0.161876	0.212694	0.264849	0.307011	0.336334	0.355102	0.369962	0.367024	0.349186	0.33258	0.312825	0.295149	0.285853	0.281287	0.268613	0.246981	0.213661
	0.0107655	-0.00338301	-0.00460697	0.0217491	0.0655387	0.10829	0.149443	0.177207	0.183569	0.163525	0.118617	0.0591446	0.00920084	-0.0439753	-0.103387	-0.164075	-0.215634	-0.249729	-0.267675	-0.271368	-0.270619	-0.2581	-0.233286	-0.206564	-0.181618	-0.161993	-0.148042	-0.134434	-0.118384	-0.101742	-0.0861199	-0.0658583	-0.0385196	0.00170283	0.0523233	0.0963576	0.134485	0.167275	0.190946	0.204117	0.201355	0.181388	0.157104	0.146769	0.148179	0.16109	0.193531	0.243646	0.302338
	0.037165	-0.000480564	-0.0359432	-0.0665829	-0.079757	-0.079583	-0.0691162	-0.0486446	-0.0181234	0.0171288	0.0468126	0.0667785	0.077451	0.0783939	0.0691157	0.0532073	0.0336062	0.00590421	-0.0314091	-0.0748307	-0.121941	-0.170405	-0.214033	-0.249829	-0.272198	-0.28572	-0.29342	-0.295139	-0.291368	-0.281478	-0.268739	-0.258075	-0.249228	-0.243269	-0.239475	-0.237993	-0.237282	-0.237026	-0.235525	-0.232575	-0.23118	-0.231683	-0.234283	-0.235545	-0.233915	-0.22674	-0.21212	-0.191503	-0.1664
	0.606148	0.597463	0.563979	0.515494	0.447965	0.365415	0.300847	0.257919	0.210516	0.157771	0.102299	0.0561931	0.00943474	-0.0419083	-0.0915092	-0.139888	-0.183954	-0.223521	-0.253985	-0.273302	-0.282504	-0.275843	-0.2544	-0.236037	-0.224229	-0.213618	-0.196842	-0.179245	-0.160909	-0.14456	-0.137335	-0.139292	-0.148675	-0.167344	-0.192501	-0.199345	-0.177347	-0.137255	-0.0897856	-0.0384972	0.0196473	0.0689952	0.109015	0.140048	0.175365	0.218195	0.276467	0.344764	0.412
	0.0403738	0.0648823	0.0915114	0.117822	0.139205	0.153092	0.155772	0.146272	0.122495	0.0833823	0.0355479	-0.0183902	-0.0717439	-0.122453	-0.168258	-0.200317	-0.233615	-0.267215	-0.298431	-0.313371	-0.307934	-0.285773	-0.24965	-0.207654	-0.166828	-0.131579	-0.104104	-0.0848424	-0.0713036	-0.0601535	-0.0476957	-0.0338008	-0.0189754	-0.0113288	-0.0135724	-0.0239791	-0.0349898	-0.0477713	-0.0585102	-0.0671866	-0.0693969	-0.0605458	-0.0370539	0.0064296	0.063265	0.124823	0.189568	0.25684	0.314612
	0.293491	0.282356	0.24978	0.196803	0.135999	0.072742	0.00998221	-0.0486613	-0.0999072	-0.139693	-0.168724	-0.190493	-0.207225	-0.223052	-0.239844	-0.257706	-0.268694	-0.264765	-0.256331	-0.243667	-0.228753	-0.205463	-0.166014	-0.120725	-0.0775996	-0.0566164	-0.0531305	-0.0600297	-0.0564653	-0.0452103	-0.0453278	-0.047352	-0.0459108	-0.040655	-0.0222415	-0.000737382	0.018515	0.0394545	0.0550683	0.0732544	0.0980648	0.127815	0.154093	0.180976	0.217419	0.265831	0.31084	0.337909	0.344873
	0.070807	0.126383	0.178535	0.224816	0.267954	0.300257	0.317935	0.325247	0.313816	0.287451	0.249123	0.191129	0.127109	0.0591161	0.00574333	-0.0331861	-0.0712122	-0.0989935	-0.0937089	-0.0626468	-0.0157389	0.0407919	0.0914813	0.123717	0.13105	0.117605	0.0901918	0.051784	0.00133886	-0.0584998	-0.113743	-0.171847	-0.217059	-0.244482	-0.258526	-0.251671	-0.228448	-0.192598	-0.147163	-0.0845383	-0.0149665	0.0497923	0.114141	0.174297	0.219272	0.246944	0.263957	0.261949	0.23951
	0.0849603	0.101542	0.107418	0.106334	0.0942255	0.0703048	0.0450345	0.0168186	-0.0165405	-0.0395971	-0.0539227	-0.0550611	-0.0516454	-0.057016	-0.0639973	-0.0674829	-0.0704773	-0.0680712	-0.05975	-0.048361	-0.0272936	0.0172651	0.0630848	0.0938012	0.102296	0.0872994	0.0605334	0.0388633	0.0208218	0.00618443	-0.00326262	-0.00762914	-0.00399266	0.0118254	0.0350986	0.0604574	0.0871391	0.117567	0.149145	0.174148	0.195943	0.211107	0.220174	0.224429	0.221606	0.213282	0.203382	0.188563	0.169006
	-0.188885	-0.194584	-0.199071	-0.205385	-0.213844	-0.223455	-0.233212	-0.243469	-0.25349	-0.261806	-0.265723	-0.2616	-0.253214	-0.246156	-0.241886	-0.240318	-0.240019	-0.239114	-0.236861	-0.234263	-0.231211	-0.226408	-0.218409	-0.20693	-0.190342	-0.170339	-0.139507	-0.103604	-0.0710944	-0.0430699	-0.0215705	-0.00658302	0.00592354	0.00955906	0.00269893	-0.0117232	-0.0309993	-0.056654	-0.0815741	-0.102257	-0.119474	-0.128378	-0.123071	-0.102184	-0.0624628	-0.00121306	0.0774184	0.163338	0.249343
	-0.0211442	0.0444329	0.0990239	0.142874	0.19467	0.234392	0.244552	0.241509	0.236276	0.238113	0.247383	0.262855	0.283585	0.317079	0.36121	0.396888	0.42533	0.424833	0.388657	0.338334	0.274501	0.20344	0.134126	0.0643352	-0.00167436	-0.058959	-0.099915	-0.126713	-0.139351	-0.150361	-0.157377	-0.155616	-0.153185	-0.147258	-0.123909	-0.089294	-0.0591193	-0.0415243	-0.0350235	-0.0398906	-0.0441397	-0.0454127	-0.0520251	-0.0589556	-0.0721701	-0.100109	-0.127035	-0.153111	-0.180147
	0.0981452	0.0876675	0.076915	0.0665368	0.0619813	0.0646054	0.075113	0.0928657	0.105244	0.113257	0.121131	0.126138	0.124175	0.117432	0.103124	0.0831215	0.0606233	0.0454761	0.0392657	0.0503565	0.0840475	0.120502	0.144255	0.15093	0.141393	0.119384	0.0867942	0.0569139	0.0303047	0.00490941	-0.019003	-0.0433133	-0.0704677	-0.0996493	-0.129778	-0.154275	-0.172042	-0.183908	-0.187236	-0.179836	-0.161668	-0.135165	-0.0941477	-0.0358642	0.0266226	0.0793951	0.112168	0.120794	0.100038
	-0.0501337	-0.132826	-0.214464	-0.28553	-0.336401	-0.361228	-0.370218	-0.375774	-0.375021	-0.367448	-0.359801	-0.357733	-0.36171	-0.372	-0.388438	-0.408737	-0.43188	-0.457266	-0.483745	-0.512208	-0.538577	-0.563744	-0.583473	-0.593295	-0.58564	-0.564325	-0.544365	-0.523311	-0.502488	-0.48247	-0.458107	-0.425146	-0.391827	-0.364419	-0.342236	-0.32855	-0.325313	-0.333381	-0.351203	-0.372539	-0.394676	-0.421098	-0.44593	-0.465325	-0.480447	-0.48224	-0.464728	-0.426164	-0.37511
	0.2447	0.219616	0.178336	0.121839	0.0593063	-0.00495215	-0.0641652	-0.112576	-0.139506	-0.149765	-0.150215	-0.123943	-0.0878579	-0.045074	-0.000402324	0.0384783	0.06822	0.0859683	0.0973708	0.0968194	0.0702028	0.0207425	-0.0400505	-0.0977827	-0.155414	-0.213584	-0.254678	-0.277399	-0.282886	-0.275301	-0.253736	-0.214452	-0.159175	-0.0929075	-0.0242708	0.0425164	0.0962512	0.130382	0.147855	0.152539	0.15619	0.160184	0.179386	0.205831	0.236818	0.264889	0.282057	0.28522	0.278241
	0.319328	0.325548	0.310776	0.278487	0.228321	0.16734	0.10059	0.0332157	-0.03456	-0.0906123	-0.122382	-0.125821	-0.10678	-0.0682224	-0.0232624	0.0232058	0.0708869	0.121153	0.173076	0.224079	0.276867	0.330325	0.37188	0.392546	0.391249	0.367763	0.315846	0.235984	0.137653	0.0334607	-0.0589577	-0.134878	-0.191789	-0.227373	-0.246063	-0.252051	-0.240556	-0.219581	-0.203765	-0.188427	-0.172187	-0.152118	-0.124869	-0.0876508	-0.0516183	-0.0156482	0.0133098	0.0246658	0.0118934
	0.518086	0.491833	0.425908	0.33868	0.242248	0.154744	0.0840964	0.0253074	-0.0187358	-0.055623	-0.0853559	-0.108622	-0.139472	-0.179504	-0.219108	-0.246414	-0.254117	-0.231138	-0.190644	-0.149234	-0.107774	-0.0679169	-0.0335159	-0.00194938	0.014615	0.0149421	0.0184209	0.034302	0.05641	0.0706624	0.0782981	0.0777702	0.0627336	0.0414472	0.024431	0.0179512	0.0261805	0.0415815	0.06321	0.0914468	0.123532	0.151452	0.170277	0.18846	0.209687	0.231771	0.261589	0.294312	0.325432
	-0.144092	-0.148369	-0.138815	-0.117617	-0.0866097	-0.045899	0.000817579	0.0456915	0.0860229	0.120627	0.144697	0.155316	0.152993	0.138781	0.115195	0.0812368	0.04395	0.00556901	-0.0335442	-0.0657714	-0.0881997	-0.1046	-0.121277	-0.130906	-0.136323	-0.142359	-0.145578	-0.143992	-0.134108	-0.118096	-0.0986475	-0.0791957	-0.0609102	-0.0430197	-0.0291523	-0.0209688	-0.0116038	0.00341795	0.022981	0.0472763	0.0762162	0.111576	0.154649	0.192985	0.221978	0.23769	0.237848	0.230809	0.217935
	-0.0262603	-0.00738075	-0.0136948	-0.0381208	-0.0831686	-0.145006	-0.21402	-0.279474	-0.340432	-0.388134	-0.413826	-0.417845	-0.408658	-0.399928	-0.399039	-0.404981	-0.409267	-0.405757	-0.380428	-0.324362	-0.258613	-0.197231	-0.1509	-0.129793	-0.133703	-0.159716	-0.198967	-0.233521	-0.253963	-0.253299	-0.240705	-0.212283	-0.160903	-0.0912618	0.0113784	0.117604	0.207598	0.275563	0.31035	0.309236	0.272299	0.208058	0.13237	0.0462744	-0.0462656	-0.133812	-0.215141	-0.293818	-0.36375
	-0.119652	-0.0954527	-0.0672264	-0.0372095	-0.0070396	0.0196412	0.0414094	0.0574189	0.059868	0.0468023	0.0210194	-0.00978654	-0.0422338	-0.07292	-0.0970846	-0.112581	-0.122318	-0.132137	-0.141872	-0.150903	-0.162189	-0.177455	-0.191838	-0.20052	-0.205194	-0.204822	-0.19919	-0.190298	-0.176866	-0.156661	-0.127556	-0.0899557	-0.0467472	-0.00173445	0.0405122	0.0740684	0.0955583	0.10391	0.0944707	0.0672406	0.0275439	-0.0170373	-0.0584406	-0.0906463	-0.110199	-0.118419	-0.116909	-0.10593	-0.0902604
	-0.179521	-0.188138	-0.199264	-0.211321	-0.229868	-0.246968	-0.253924	-0.247771	-0.232011	-0.210847	-0.181677	-0.147773	-0.111102	-0.0709035	-0.0373116	-0.00944997	0.0149877	0.032138	0.0439598	0.0492087	0.0576115	0.0587035	0.0400999	0.0072863	-0.031934	-0.0674716	-0.102764	-0.13401	-0.161317	-0.191934	-0.22419	-0.250683	-0.269427	-0.276421	-0.263715	-0.231453	-0.187008	-0.129558	-0.0650763	0.000156806	0.057325	0.0953841	0.110987	0.106426	0.0905453	0.0684594	0.0424057	0.0144857	-0.0146153
	0.382418	0.381544	0.398693	0.427644	0.470306	0.521641	0.581892	0.642531	0.691987	0.718882	0.72415	0.716251	0.719473	0.733539	0.73097	0.714803	0.679615	0.623059	0.54413	0.446698	0.340405	0.237724	0.155482	0.102753	0.061722	0.0263756	-0.00552016	-0.0342122	-0.056104	-0.0736098	-0.0800021	-0.0751637	-0.0672559	-0.0623873	-0.0605311	-0.0546339	-0.0492493	-0.0440258	-0.0371354	-0.0305463	-0.0265997	-0.0261419	-0.0319026	-0.0409815	-0.0477704	-0.0480686	-0.048288	-0.0500282	-0.0550787
	-0.185312	-0.176264	-0.157852	-0.128986	-0.092156	-0.0499289	-0.00462472	0.0389916	0.0758764	0.105779	0.136356	0.156853	0.163776	0.161247	0.145384	0.119903	0.0932764	0.0643747	0.0383874	0.015024	-0.0134816	-0.0390528	-0.0577855	-0.0683482	-0.0705184	-0.067504	-0.0591432	-0.0467963	-0.0299928	-0.00634722	0.0246104	0.0580498	0.0888307	0.117519	0.142178	0.157506	0.163289	0.156104	0.133275	0.0980592	0.0559584	0.0129639	-0.0237785	-0.0394111	-0.0312594	-0.00815857	0.0232613	0.0580904	0.0943719
	-0.0531107	-0.114586	-0.160063	-0.191969	-0.21292	-0.216563	-0.209096	-0.192489	-0.17152	-0.151674	-0.136898	-0.127883	-0.124233	-0.126558	-0.130771	-0.128245	-0.126093	-0.125783	-0.124213	-0.126061	-0.134379	-0.149834	-0.168252	-0.179966	-0.188261	-0.194423	-0.200213	-0.195612	-0.175739	-0.142828	-0.100592	-0.0557815	-0.0142396	0.025609	0.0654488	0.0985003	0.120093	0.127096	0.123366	0.112617	0.0923314	0.0649052	0.032161	0.00417228	-0.0175115	-0.0311514	-0.0315	-0.0149286	0.00351998
	0.00584536	-0.0420116	-0.0819793	-0.11647	-0.14078	-0.160239	-0.173806	-0.16662	-0.150265	-0.134908	-0.110273	-0.0925659	-0.0872754	-0.0908854	-0.107505	-0.127285	-0.143517	-0.151975	-0.152298	-0.146223	-0.132255	-0.113715	-0.0974008	-0.093593	-0.105735	-0.12986	-0.160666	-0.187914	-0.193886	-0.190988	-0.17977	-0.157249	-0.123096	-0.0812421	-0.0320966	0.0246401	0.0849706	0.144222	0.194626	0.233805	0.256714	0.267378	0.262877	0.239071	0.199056	0.148993	0.0983945	0.0485322	0.00497396
	0.124763	0.0871509	0.041082	-0.00980526	-0.0539476	-0.098124	-0.147067	-0.196774	-0.241372	-0.275945	-0.294309	-0.297782	-0.291817	-0.279846	-0.260893	-0.226596	-0.18709	-0.153807	-0.115093	-0.0762565	-0.0449239	-0.0170566	0.000594469	0.00661664	-0.00066353	-0.0205062	-0.0406858	-0.0641089	-0.093686	-0.117879	-0.13079	-0.136264	-0.137294	-0.128461	-0.0975499	-0.0393293	0.0288488	0.0883594	0.12961	0.146616	0.139079	0.106665	0.0599031	0.0167329	-0.0136775	-0.0301351	-0.0237979	0.00652711	0.050939
	-0.0382837	-0.0684166	-0.0942944	-0.107578	-0.103155	-0.0908694	-0.0786522	-0.0718708	-0.0740552	-0.0844654	-0.101256	-0.119907	-0.132972	-0.142356	-0.152212	-0.157265	-0.159486	-0.162179	-0.165642	-0.166591	-0.164367	-0.162991	-0.162133	-0.161847	-0.162728	-0.161595	-0.156105	-0.140217	-0.114514	-0.0875072	-0.059996	-0.0340041	-0.0166174	-0.0118337	-0.018376	-0.0348091	-0.0554743	-0.0770248	-0.0968718	-0.112004	-0.124282	-0.131921	-0.132272	-0.121766	-0.100017	-0.0668349	-0.0210743	0.0329068	0.0898313
	0.136729	0.169028	0.195792	0.213678	0.226047	0.23861	0.238679	0.222945	0.199013	0.172392	0.140779	0.105229	0.0763862	0.0484193	0.0202282	0.00846882	0.00114995	-0.00584488	0.000143784	0.00288461	-0.0024125	-0.0196385	-0.0494644	-0.0929901	-0.14254	-0.174942	-0.195513	-0.198788	-0.175386	-0.143382	-0.0998204	-0.0480508	-0.00147104	0.0455684	0.089961	0.13226	0.176325	0.21895	0.261514	0.293677	0.314567	0.320322	0.314095	0.297038	0.272913	0.247746	0.238143	0.255793	0.282497
	-0.0485793	-0.0588256	-0.061734	-0.0551939	-0.0427402	-0.0273303	-0.00887449	0.0129494	0.0329437	0.0514258	0.0698265	0.0760603	0.071294	0.0551466	0.0313419	0.00426455	-0.0278587	-0.0628159	-0.0969513	-0.127205	-0.153029	-0.175056	-0.193897	-0.209148	-0.218283	-0.221197	-0.220977	-0.218497	-0.213451	-0.20738	-0.197975	-0.184662	-0.169819	-0.155729	-0.14282	-0.131944	-0.119798	-0.102581	-0.0818114	-0.0572476	-0.0309286	-0.00637529	0.0124313	0.0225992	0.0231306	0.0149782	0.0018118	-0.015449	-0.0385398
	0.494289	0.514847	0.491736	0.431793	0.344103	0.244947	0.154966	0.0784608	0.0222425	-0.00965409	-0.0212568	-0.027931	-0.0454967	-0.0773664	-0.110342	-0.134364	-0.156458	-0.171535	-0.167636	-0.153014	-0.133527	-0.11	-0.0806038	-0.0473737	-0.0194214	0.00208831	0.0206069	0.0333576	0.0390785	0.0399865	0.0447045	0.0539469	0.0593663	0.0685031	0.0893206	0.12781	0.177256	0.23587	0.302577	0.36222	0.406623	0.4309	0.434059	0.414672	0.380548	0.340989	0.320904	0.322637	0.33452
	-0.322488	-0.257768	-0.191539	-0.127595	-0.0745217	-0.0391112	-0.0242826	-0.0273827	-0.0467338	-0.0699181	-0.0997333	-0.122636	-0.130324	-0.124271	-0.111898	-0.102536	-0.0974491	-0.0878268	-0.0603459	-0.027431	0.00291764	0.0381863	0.09292	0.147357	0.189382	0.218006	0.231353	0.227999	0.209879	0.185429	0.15585	0.118721	0.0811678	0.0435314	0.040142	0.0590505	0.0754112	0.0968471	0.123849	0.158799	0.184833	0.194633	0.187402	0.165364	0.126549	0.0662152	-0.0120102	-0.0884459	-0.151108
	0.0380257	0.0137786	-0.0142559	-0.0461127	-0.0863883	-0.131014	-0.171906	-0.195516	-0.211192	-0.224959	-0.235624	-0.244855	-0.251562	-0.256401	-0.258701	-0.255733	-0.246138	-0.232228	-0.220068	-0.200841	-0.179044	-0.150043	-0.119086	-0.0959755	-0.0753263	-0.0605016	-0.0528245	-0.0525713	-0.0642003	-0.0825369	-0.103915	-0.125261	-0.14239	-0.141216	-0.117884	-0.0860245	-0.0428495	0.00343822	0.0423643	0.0636108	0.0645692	0.0540656	0.0345089	0.0119908	-0.00421855	-0.0145689	-0.021176	-0.019747	-0.00640131
	0.0302824	0.0349215	0.0241424	0.00530923	-0.0210325	-0.0600516	-0.108128	-0.161967	-0.221888	-0.275719	-0.318732	-0.356131	-0.382809	-0.388803	-0.3735	-0.341117	-0.292884	-0.239073	-0.191799	-0.149663	-0.108761	-0.0668589	-0.0225542	0.00744191	0.0222635	0.0242052	0.021918	0.0256986	0.024528	0.0318973	0.0397254	0.0416481	0.0381387	0.0302619	0.0274968	0.0276774	0.0360928	0.0496589	0.0685893	0.0840364	0.0909081	0.0896294	0.0763573	0.0532517	0.0287822	0.0092799	-0.0081486	-0.026928	-0.050663
	-0.00549204	0.0422595	0.0711694	0.0791706	0.0596241	0.0195655	-0.0226392	-0.058412	-0.0791161	-0.0970271	-0.12125	-0.147114	-0.177642	-0.201139	-0.202621	-0.184531	-0.153518	-0.110816	-0.051238	0.0307601	0.145902	0.262051	0.359264	0.429815	0.458761	0.440507	0.384975	0.300018	0.207028	0.128623	0.0676653	0.0247624	0.00355511	0.00100607	0.00800857	0.0311973	0.0665945	0.0882098	0.0897487	0.0739451	0.0386566	-0.00232166	-0.0313618	-0.034708	-0.0345977	-0.0392077	-0.0455275	-0.059493	-0.0785864
	0.498038	0.52136	0.504769	0.451153	0.373794	0.280456	0.187752	0.108532	0.0378702	-0.0122811	-0.0462786	-0.0738067	-0.0931988	-0.117091	-0.149979	-0.18443	-0.217302	-0.249312	-0.275923	-0.28618	-0.263798	-0.221171	-0.17307	-0.127017	-0.085039	-0.0542887	-0.033364	-0.0145905	0.000202752	0.00756485	0.00765834	-0.00117825	-0.0176944	-0.0340175	-0.0341664	-0.00883075	0.0355761	0.0979004	0.168455	0.228077	0.265433	0.277634	0.274493	0.263472	0.237766	0.207358	0.189635	0.198567	0.216849
	-0.101594	-0.081683	-0.0726494	-0.0715637	-0.0789445	-0.0892812	-0.0970666	-0.106495	-0.117072	-0.123462	-0.123836	-0.115993	-0.099548	-0.0754986	-0.0473445	-0.0208727	-0.00419097	0.0117648	0.0327156	0.0540884	0.0768854	0.0978527	0.111753	0.114968	0.103529	0.0756706	0.0366434	-0.00889765	-0.0543773	-0.094751	-0.132298	-0.169675	-0.20372	-0.228726	-0.2306	-0.205754	-0.168393	-0.121177	-0.0719222	-0.0229988	0.0234105	0.0590328	0.0796132	0.0954434	0.124353	0.165535	0.212939	0.2644	0.305492
	0.00193862	-0.026645	-0.0564184	-0.0869408	-0.115762	-0.135532	-0.144086	-0.145831	-0.141135	-0.127394	-0.109039	-0.0895923	-0.0706645	-0.0507038	-0.0381874	-0.0364107	-0.0460285	-0.0624542	-0.0723257	-0.0752705	-0.0671733	-0.0580897	-0.0606065	-0.0671574	-0.0770085	-0.0869609	-0.0910317	-0.0894181	-0.0848881	-0.0852655	-0.0943327	-0.111147	-0.134281	-0.147238	-0.138928	-0.10677	-0.0462382	0.0318598	0.117358	0.195351	0.245485	0.257773	0.230066	0.168749	0.0907076	0.00914788	-0.0666394	-0.129086	-0.178685
	-0.194466	-0.16645	-0.128478	-0.0878464	-0.0560431	-0.0442489	-0.0556813	-0.0772503	-0.101586	-0.125722	-0.140321	-0.135972	-0.118402	-0.0842885	-0.0408188	0.00407499	0.0422647	0.0663726	0.0796716	0.0758593	0.0669211	0.0553649	0.0441993	0.0330892	0.0287885	0.03781	0.0625968	0.103173	0.139582	0.161872	0.161009	0.143113	0.130913	0.120209	0.106799	0.0925475	0.0907613	0.100602	0.123831	0.150208	0.173717	0.203634	0.249665	0.301437	0.351647	0.404525	0.451416	0.480935	0.48647
	-0.13821	-0.0936799	-0.0461164	0.0170613	0.0822285	0.141815	0.193344	0.237214	0.263204	0.256333	0.222102	0.173312	0.133643	0.091393	0.0456969	0.0102087	-0.00850468	-0.0096687	-0.0028559	0.00560658	0.0214992	0.0543397	0.104241	0.16924	0.240998	0.314764	0.380323	0.432827	0.484341	0.53339	0.58957	0.637905	0.653376	0.642517	0.614631	0.591985	0.590787	0.606358	0.622317	0.642277	0.686049	0.749381	0.816517	0.872039	0.912141	0.939472	0.955506	0.968199	0.960939
	-0.0221925	0.00790539	0.0380103	0.0732383	0.107216	0.140125	0.16586	0.197146	0.242441	0.287873	0.317549	0.328746	0.332465	0.320803	0.293597	0.260377	0.225153	0.186039	0.14454	0.104618	0.0612493	0.0163917	-0.023997	-0.0482069	-0.0596122	-0.0633044	-0.0575586	-0.0489347	-0.0439097	-0.0416908	-0.0441857	-0.0459486	-0.044418	-0.0328856	-0.0118074	0.0138409	0.0425568	0.0635296	0.0719174	0.0651231	0.0424233	0.000317653	-0.0512268	-0.104916	-0.147013	-0.168742	-0.172438	-0.161206	-0.13766
	0.122786	0.1598	0.183006	0.204522	0.217166	0.209553	0.17653	0.121354	0.0587949	0.00492326	-0.0281013	-0.01412	0.0564598	0.156661	0.262259	0.361509	0.438609	0.489694	0.528334	0.544127	0.53077	0.496909	0.44955	0.399168	0.366078	0.351466	0.350313	0.353352	0.359037	0.361722	0.362149	0.351602	0.333726	0.312596	0.291236	0.275452	0.264988	0.264976	0.268843	0.276358	0.288283	0.300975	0.320689	0.348886	0.376744	0.398613	0.405315	0.400008	0.398917
	0.243297	0.278933	0.326316	0.370648	0.41456	0.444722	0.449023	0.429677	0.39187	0.341073	0.286865	0.225093	0.150283	0.0757928	0.011302	-0.0398057	-0.0789914	-0.106981	-0.122157	-0.119184	-0.110923	-0.102099	-0.0898681	-0.0803841	-0.0766588	-0.0835599	-0.0988781	-0.112106	-0.119506	-0.115791	-0.0960384	-0.0648434	-0.0191004	0.0361457	0.0991748	0.165293	0.227228	0.28023	0.319842	0.346099	0.354451	0.348305	0.32927	0.298385	0.278477	0.2918	0.326051	0.374843	0.426655
	0.11801	0.161571	0.211945	0.264208	0.307888	0.334724	0.332577	0.308228	0.263513	0.188641	0.104864	0.0210282	-0.0519777	-0.109994	-0.139945	-0.129986	-0.0976382	-0.0531889	-0.00357852	0.0426946	0.0927863	0.150588	0.211474	0.268243	0.327932	0.383049	0.42535	0.454199	0.480935	0.498315	0.500537	0.496131	0.491199	0.48338	0.477972	0.479765	0.483397	0.484405	0.481816	0.476903	0.482563	0.496553	0.509985	0.523138	0.536708	0.544434	0.544043	0.53804	0.524014
	0.27935	0.319204	0.374528	0.431631	0.474093	0.500102	0.50826	0.49816	0.47514	0.43546	0.382946	0.319869	0.24325	0.15601	0.0942453	0.0496405	0.000486949	-0.0451434	-0.084416	-0.108677	-0.114015	-0.107968	-0.0976977	-0.0868212	-0.0807805	-0.075723	-0.0721091	-0.0741892	-0.0849293	-0.0960154	-0.10843	-0.11243	-0.0973271	-0.0769716	-0.0385522	0.0186063	0.0848965	0.161695	0.237735	0.294596	0.32415	0.330355	0.320274	0.294263	0.263339	0.24374	0.251169	0.273777	0.302201
	-0.19295	-0.161611	-0.12024	-0.0642055	0.00226964	0.0691434	0.132322	0.182448	0.218901	0.248516	0.266363	0.268576	0.252039	0.221956	0.185147	0.156823	0.143286	0.149156	0.161985	0.185196	0.217972	0.269731	0.357493	0.46379	0.56016	0.635819	0.701549	0.747448	0.780096	0.823612	0.840724	0.819337	0.788917	0.761288	0.731512	0.711173	0.708528	0.72382	0.760791	0.809227	0.856869	0.894433	0.920097	0.930828	0.921262	0.904695	0.881461	0.861683	0.845706
	-0.134465	-0.171637	-0.195436	-0.201713	-0.188793	-0.159378	-0.11471	-0.0600537	-0.00722024	0.0456236	0.0964217	0.148297	0.210826	0.256745	0.279795	0.276456	0.279837	0.297857	0.298335	0.28422	0.247636	0.204791	0.171649	0.160364	0.182373	0.230375	0.295438	0.360016	0.41458	0.462978	0.492607	0.499743	0.496905	0.477267	0.451854	0.420678	0.380909	0.351033	0.352329	0.382511	0.430212	0.489706	0.548542	0.613093	0.683805	0.742799	0.780946	0.78469	0.766357
	0.101407	0.117049	0.124448	0.119741	0.120581	0.150929	0.196659	0.255656	0.298224	0.309468	0.287981	0.23476	0.16057	0.071591	-0.0190778	-0.0921525	-0.138446	-0.166804	-0.186153	-0.200323	-0.210596	-0.212278	-0.197492	-0.158222	-0.084077	0.01949	0.145643	0.29496	0.457142	0.616428	0.762539	0.881596	0.966824	1.01044	1.00626	0.972077	0.919461	0.857708	0.803453	0.772855	0.769641	0.777988	0.796444	0.826637	0.868617	0.915676	0.954638	0.975349	0.973397
	0.0806791	0.108706	0.148098	0.18617	0.211956	0.225583	0.223941	0.204743	0.175492	0.155193	0.149045	0.146419	0.143084	0.138045	0.131352	0.11694	0.096076	0.0758308	0.072754	0.0913874	0.120402	0.156781	0.18667	0.201916	0.203131	0.187995	0.156811	0.114529	0.0888594	0.0757128	0.0741713	0.0856884	0.0971168	0.130916	0.17116	0.204122	0.235004	0.269511	0.299811	0.323234	0.337628	0.338044	0.318872	0.283381	0.239468	0.199241	0.181482	0.189723	0.223675
	0.15533	0.18814	0.21426	0.234943	0.269878	0.34291	0.423334	0.490997	0.526984	0.521692	0.471349	0.378684	0.256784	0.123347	-0.0034647	-0.0981132	-0.160247	-0.197864	-0.214903	-0.220955	-0.217427	-0.19631	-0.151936	-0.0808051	0.0116751	0.12537	0.261657	0.410646	0.556823	0.697063	0.822113	0.923838	0.993682	1.03569	1.05386	1.0446	0.997036	0.929222	0.865576	0.816804	0.779421	0.749061	0.738983	0.741986	0.767126	0.810196	0.858639	0.905518	0.936089
	0.0111937	0.0398604	0.0660271	0.0845202	0.103561	0.12305	0.149085	0.173651	0.187995	0.195337	0.189748	0.169578	0.153227	0.133831	0.10861	0.0776354	0.0434191	0.0184152	0.0073662	0.00876981	0.0239735	0.0569345	0.109928	0.183252	0.266873	0.3395	0.404941	0.457361	0.493825	0.508151	0.49219	0.455886	0.41701	0.376396	0.355789	0.360081	0.374982	0.403406	0.45105	0.50652	0.560729	0.616683	0.650446	0.672918	0.686433	0.679922	0.652041	0.609781	0.56001
	-0.174719	-0.126367	-0.0708846	-0.0180427	0.0245742	0.0568981	0.0888981	0.139101	0.205422	0.262693	0.298587	0.307497	0.292656	0.260278	0.218831	0.174632	0.132249	0.0894018	0.0535228	0.0293693	0.048156	0.105249	0.177215	0.2641	0.361694	0.453049	0.534161	0.603963	0.644525	0.664699	0.661297	0.645335	0.627134	0.598508	0.568606	0.547931	0.540185	0.55316	0.580706	0.616497	0.66316	0.705911	0.745417	0.778596	0.830178	0.869106	0.879517	0.862435	0.822907
	0.0190983	0.0875461	0.168143	0.256678	0.34467	0.42236	0.478559	0.503659	0.496644	0.45532	0.370097	0.258052	0.142054	0.0379593	-0.0434823	-0.10706	-0.153383	-0.179009	-0.190415	-0.187738	-0.163222	-0.121704	-0.0651509	0.0126952	0.106318	0.209474	0.318799	0.432611	0.540827	0.629443	0.684791	0.704712	0.691028	0.668654	0.640801	0.612864	0.605353	0.618706	0.66621	0.738894	0.820058	0.89483	0.965208	1.04628	1.12279	1.18532	1.25189	1.31905	1.36659
	0.0453945	0.136433	0.213727	0.267429	0.296434	0.302632	0.290519	0.27006	0.251471	0.235609	0.226497	0.229083	0.242038	0.273563	0.316032	0.364533	0.411928	0.445995	0.472912	0.491774	0.508986	0.541579	0.576033	0.603694	0.617986	0.611813	0.589117	0.540568	0.46042	0.362854	0.26938	0.193478	0.135993	0.104843	0.088334	0.0754287	0.0650209	0.095636	0.158542	0.214108	0.25573	0.277523	0.284784	0.281387	0.271292	0.244091	0.202207	0.16118	0.122241
	-0.0947665	-0.106892	-0.108739	-0.101491	-0.0763342	-0.0475638	-0.0311133	-0.0226907	-0.0201744	-0.0241652	-0.0297392	-0.0324206	-0.0389156	-0.0486155	-0.0690491	-0.0842005	-0.0959495	-0.103225	-0.0941652	-0.0749999	-0.0571478	-0.0464055	-0.0414937	-0.0491698	-0.0727096	-0.106821	-0.140087	-0.171678	-0.186505	-0.184441	-0.17387	-0.152772	-0.128044	-0.103236	-0.0848562	-0.0848572	-0.0997896	-0.119394	-0.145807	-0.162599	-0.171883	-0.186252	-0.210601	-0.241682	-0.269798	-0.278135	-0.267654	-0.239405	-0.20353
	-0.0230399	-0.0482893	-0.0645224	-0.0707417	-0.071131	-0.0677763	-0.0629213	-0.0573784	-0.0520053	-0.0546831	-0.066811	-0.0841899	-0.100705	-0.111408	-0.120781	-0.12847	-0.132718	-0.131472	-0.122742	-0.109334	-0.101943	-0.105738	-0.120734	-0.143116	-0.171108	-0.197272	-0.212783	-0.224541	-0.231691	-0.230049	-0.216142	-0.186776	-0.146676	-0.109082	-0.0742684	-0.0367258	0.0052675	0.0420387	0.0667805	0.0808986	0.0916634	0.114736	0.148745	0.18655	0.230867	0.279245	0.324753	0.353968	0.359713
	0.0869687	0.0862093	0.0788817	0.083487	0.0935947	0.0995642	0.102936	0.0936719	0.075107	0.0491759	0.0178384	-0.0110559	-0.0146018	0.0047605	0.0314548	0.0701485	0.110107	0.154835	0.20371	0.251095	0.307224	0.352276	0.389849	0.417152	0.435617	0.448138	0.480223	0.533499	0.596503	0.657498	0.722556	0.780863	0.816643	0.831172	0.836129	0.846061	0.847693	0.843378	0.847689	0.859712	0.88362	0.923515	0.974406	1.02443	1.08873	1.14273	1.16671	1.17118	1.15385
	0.181687	0.125971	0.0662377	0.0178271	-0.0220193	-0.0624387	-0.0957746	-0.131534	-0.166883	-0.172808	-0.175029	-0.18481	-0.204276	-0.223027	-0.230831	-0.229882	-0.207321	-0.143873	-0.0445817	0.0574043	0.160856	0.258226	0.345765	0.417269	0.457947	0.467972	0.458428	0.448971	0.44427	0.43738	0.439982	0.444672	0.445353	0.437234	0.425194	0.403294	0.380612	0.3664	0.355404	0.348667	0.337564	0.318946	0.292072	0.248215	0.183178	0.106509	0.0208336	-0.0562488	-0.127115
	0.081787	0.0680262	0.0574702	0.0551964	0.0613282	0.0680727	0.0619837	0.0424741	0.0188459	-0.0128718	-0.0531825	-0.0924536	-0.123335	-0.152757	-0.18379	-0.204379	-0.206155	-0.19464	-0.175246	-0.142736	-0.101008	-0.0492788	0.0175712	0.0994708	0.188957	0.273292	0.349972	0.420809	0.483563	0.527175	0.548282	0.564446	0.589463	0.61226	0.641717	0.677806	0.703166	0.721547	0.738093	0.747302	0.756717	0.773788	0.791978	0.800401	0.806161	0.799608	0.780625	0.75674	0.725838
	0.213007	0.192936	0.167219	0.133972	0.105394	0.080009	0.0538991	0.0246045	0.000266743	-0.0198073	-0.0412154	-0.0599404	-0.0719194	-0.0746642	-0.0666071	-0.0479223	-0.0193573	0.00745857	0.0280521	0.0311103	0.0156883	-0.0136067	-0.0578446	-0.118167	-0.181971	-0.244858	-0.28806	-0.311502	-0.331905	-0.339409	-0.339017	-0.326734	-0.307213	-0.276751	-0.23952	-0.201707	-0.171079	-0.154455	-0.145294	-0.129795	-0.100979	-0.0703326	-0.0408499	-0.0169201	-0.00709443	-0.0176565	-0.0424597	-0.0631045	-0.0793805
	-0.134407	-0.0955421	-0.0469033	0.022334	0.109206	0.199522	0.276335	0.324487	0.339566	0.318185	0.271561	0.214694	0.159871	0.110422	0.0695333	0.0428705	0.0241923	-0.00147384	-0.0299793	-0.0536039	-0.0649707	-0.0569551	-0.0355991	-0.00711001	0.0269667	0.072533	0.11703	0.162991	0.199874	0.216448	0.221261	0.210052	0.191312	0.194563	0.210128	0.221234	0.23595	0.252637	0.268127	0.285036	0.321398	0.368379	0.412684	0.452556	0.493078	0.529076	0.562836	0.601638	0.629659
	-0.262323	-0.285421	-0.3105	-0.331953	-0.353085	-0.382335	-0.422445	-0.463318	-0.493846	-0.512464	-0.516984	-0.508653	-0.477964	-0.419047	-0.341776	-0.25184	-0.158478	-0.0612422	0.0376768	0.128307	0.203148	0.252878	0.281576	0.289054	0.271086	0.231067	0.168845	0.0899969	0.00613378	-0.0767594	-0.15362	-0.212526	-0.255063	-0.285567	-0.30778	-0.321616	-0.324492	-0.306092	-0.267102	-0.214257	-0.14575	-0.0593884	0.0352728	0.126237	0.203325	0.260431	0.297615	0.317937	0.319449
	0.359978	0.401849	0.440752	0.486645	0.527089	0.545807	0.541853	0.515615	0.473806	0.421409	0.361142	0.309499	0.268208	0.230768	0.191361	0.148728	0.0990143	0.0538751	0.0122896	-0.0226207	-0.0429151	-0.0577011	-0.0706346	-0.0795699	-0.0796503	-0.0726923	-0.0665843	-0.07213	-0.0931096	-0.119374	-0.142221	-0.15664	-0.15167	-0.131248	-0.0794506	0.00143937	0.103388	0.208758	0.296426	0.361107	0.399352	0.411813	0.405281	0.389504	0.368267	0.350199	0.339056	0.321352	0.292174
	0.103825	0.113091	0.125097	0.147271	0.180651	0.222642	0.263794	0.288714	0.287003	0.241962	0.159511	0.0536764	-0.050303	-0.133002	-0.205543	-0.267503	-0.298983	-0.290358	-0.260026	-0.218571	-0.170148	-0.104865	-0.0347386	0.0387229	0.118661	0.196971	0.278785	0.363911	0.443606	0.518506	0.583207	0.637118	0.668817	0.676359	0.67586	0.667234	0.660582	0.666945	0.688146	0.717217	0.763369	0.820114	0.891568	0.975572	1.05129	1.10641	1.1336	1.11994	1.07538
	-0.0387315	-0.0114058	0.0313866	0.0864121	0.150457	0.215576	0.270465	0.306696	0.325364	0.329767	0.32051	0.300011	0.277492	0.256351	0.230941	0.198431	0.159164	0.114673	0.0624778	0.00904727	-0.0413508	-0.0914736	-0.128541	-0.144506	-0.139691	-0.115127	-0.0860572	-0.0568223	-0.028724	-0.0048355	0.0177563	0.0403435	0.0695305	0.0915275	0.0993503	0.0973516	0.0881788	0.0840291	0.0909114	0.113647	0.146691	0.178708	0.206919	0.232208	0.254889	0.266012	0.277163	0.296456	0.323504
	-0.187243	-0.155649	-0.1225	-0.0977921	-0.0814704	-0.0704605	-0.0650719	-0.0692732	-0.0704942	-0.0744182	-0.0867503	-0.0982258	-0.106625	-0.10738	-0.0986061	-0.0753369	-0.0354616	0.0330418	0.110258	0.182615	0.240245	0.271287	0.270121	0.243749	0.200971	0.137738	0.0670279	0.00134067	-0.0525535	-0.0826907	-0.0944634	-0.0921794	-0.076142	-0.0528219	-0.0222977	0.0105908	0.0461162	0.0821263	0.111412	0.135596	0.163795	0.202704	0.246678	0.289563	0.321876	0.339652	0.343654	0.335665	0.314312
	-0.0945438	-0.105657	-0.110944	-0.115582	-0.110201	-0.102764	-0.0972738	-0.0989945	-0.0995465	-0.0941928	-0.0883345	-0.0854497	-0.0819545	-0.0651249	-0.0384802	-0.0053268	0.0222217	0.0291776	0.0150412	-0.00920085	-0.0391229	-0.066827	-0.0854524	-0.094398	-0.0942767	-0.096702	-0.104366	-0.115155	-0.116835	-0.114165	-0.108153	-0.0864359	-0.0295852	0.0466014	0.13651	0.230307	0.314905	0.393103	0.452009	0.485993	0.491971	0.460989	0.405318	0.330339	0.246839	0.184552	0.140977	0.119062	0.115991
	-0.129879	-0.152913	-0.169654	-0.180187	-0.187652	-0.191335	-0.18883	-0.181778	-0.172336	-0.162772	-0.15467	-0.150055	-0.14712	-0.14433	-0.146586	-0.152458	-0.161406	-0.170848	-0.179696	-0.190009	-0.19951	-0.203957	-0.205951	-0.204582	-0.198456	-0.188771	-0.179597	-0.171038	-0.163548	-0.159067	-0.161008	-0.168536	-0.179232	-0.189319	-0.193422	-0.195927	-0.198361	-0.202039	-0.208621	-0.218482	-0.228694	-0.235825	-0.241	-0.244795	-0.247333	-0.247659	-0.242567	-0.231628	-0.218028
	-0.294387	-0.271057	-0.244156	-0.208556	-0.158514	-0.0863703	0.000714156	0.0995384	0.207778	0.320188	0.413308	0.466616	0.468478	0.427573	0.350288	0.243372	0.122748	0.0126421	-0.0748475	-0.142781	-0.183947	-0.207179	-0.215858	-0.218105	-0.221627	-0.221572	-0.217118	-0.209106	-0.196595	-0.172049	-0.125797	-0.0764303	-0.0247008	0.0300419	0.0751932	0.102411	0.107222	0.0904792	0.0600349	0.0223712	-0.00776543	-0.0254947	-0.0394388	-0.0537725	-0.0649359	-0.0617083	-0.0528423	-0.0504187	-0.052129
Phoneme /ae/
	-0.228574	-0.190264	-0.153172	-0.116052	-0.0832719	-0.0687046	-0.0737472	-0.0889564	-0.11137	-0.124462	-0.131309	-0.130424	-0.118374	-0.107339	-0.0909157	-0.0651768	-0.0387338	-0.00922761	0.0285036	0.0581624	0.065767	0.0537946	0.0279846	0.0047913	-0.00276479	0.00880225	0.0369757	0.0751515	0.115005	0.156381	0.206143	0.262207	0.31273	0.351685	0.379203	0.398129	0.403811	0.395269	0.383912	0.377516	0.368036	0.360884	0.352594	0.33594	0.328582	0.342296	0.374864	0.417042	0.471541
	0.0846429	0.117729	0.137298	0.148358	0.145733	0.128209	0.101098	0.0754915	0.0477357	0.024935	0.00601412	-0.0129969	-0.0263538	-0.0412234	-0.0560998	-0.0558954	-0.0485149	-0.0329449	-0.0225478	-0.0207319	-0.0301366	-0.044724	-0.0723068	-0.119161	-0.170547	-0.208797	-0.222589	-0.216824	-0.192783	-0.156608	-0.123351	-0.0947693	-0.0706644	-0.056276	-0.0418813	-0.0261264	-0.0133247	-0.0104008	-0.00241617	0.00138538	-0.00227739	-0.0169536	-0.0421237	-0.0623719	-0.0770632	-0.0949549	-0.107551	-0.115949	-0.128366
	-0.312848	-0.295281	-0.271784	-0.240213	-0.202187	-0.160164	-0.114673	-0.0712991	-0.0361815	-0.0122021	0.00104325	0.00868551	0.0104582	0.00578084	-0.00492195	-0.0229426	-0.0465307	-0.066652	-0.0799988	-0.092308	-0.0985457	-0.0909868	-0.0801137	-0.0705533	-0.0560075	-0.0484622	-0.0537118	-0.0704245	-0.0948357	-0.122703	-0.147575	-0.166867	-0.176031	-0.175129	-0.165643	-0.146966	-0.120673	-0.0925852	-0.0653447	-0.0412782	-0.0183184	-0.000440064	0.00911449	0.0112661	0.00345816	-0.0112372	-0.0247616	-0.0338058	-0.0333942
	0.19638	0.212571	0.228969	0.243398	0.249837	0.24407	0.222878	0.186279	0.140596	0.0847744	0.0187881	-0.0456314	-0.108869	-0.176068	-0.223731	-0.246713	-0.258604	-0.257002	-0.242686	-0.216358	-0.179783	-0.141697	-0.114748	-0.102903	-0.103698	-0.104389	-0.0999289	-0.105749	-0.114822	-0.11856	-0.109963	-0.0898312	-0.0774531	-0.0707449	-0.069608	-0.0706275	-0.0736951	-0.0743011	-0.0877509	-0.118649	-0.165823	-0.225435	-0.28465	-0.331856	-0.374941	-0.414432	-0.436282	-0.429321	-0.376979
	-0.173586	-0.149067	-0.118652	-0.0854215	-0.0453964	0.00103769	0.0469308	0.093658	0.146807	0.191303	0.210313	0.207236	0.182239	0.142426	0.0973614	0.0640373	0.0418035	0.0266947	0.0284551	0.0304088	0.0242884	0.00571183	-0.0253808	-0.0622393	-0.0997024	-0.133244	-0.155347	-0.165929	-0.173873	-0.182047	-0.189563	-0.197085	-0.200667	-0.198382	-0.191401	-0.183176	-0.175288	-0.161807	-0.139783	-0.0982643	-0.0496249	-0.00659021	0.0354471	0.0745695	0.100689	0.109792	0.106951	0.0904583	0.0630424
	-0.113203	-0.167114	-0.216104	-0.251305	-0.271826	-0.286674	-0.298637	-0.307988	-0.317577	-0.324254	-0.321702	-0.30229	-0.264595	-0.228804	-0.201165	-0.1807	-0.163856	-0.153144	-0.147847	-0.141634	-0.132118	-0.111193	-0.0818979	-0.0501244	-0.0180932	0.00578562	0.0243257	0.0355929	0.0308813	0.00650295	-0.0383797	-0.0943985	-0.162509	-0.230053	-0.28806	-0.33072	-0.349159	-0.347389	-0.331339	-0.298519	-0.251329	-0.199656	-0.148607	-0.103697	-0.0658468	-0.0341618	-0.0146044	-0.00636507	-0.0125633
	-0.077474	-0.0740131	-0.0730644	-0.0754644	-0.0864164	-0.106513	-0.125281	-0.140165	-0.149516	-0.156156	-0.164609	-0.170768	-0.168936	-0.165177	-0.162387	-0.157271	-0.154681	-0.157702	-0.160935	-0.171412	-0.183731	-0.194303	-0.197709	-0.180783	-0.155432	-0.131818	-0.107195	-0.0810467	-0.0581408	-0.036283	-0.0242013	-0.0302066	-0.0462277	-0.0733643	-0.109371	-0.148573	-0.192521	-0.240536	-0.289585	-0.331572	-0.357999	-0.362623	-0.352901	-0.337041	-0.320506	-0.307496	-0.302475	-0.302061	-0.301814
	-0.222221	-0.166648	-0.0959913	-0.0133738	0.0672666	0.135411	0.182552	0.206781	0.211022	0.196253	0.161593	0.120231	0.0788682	0.0444597	0.0157084	0.00771498	0.0181023	0.0364919	0.0640836	0.0984216	0.129298	0.150241	0.157427	0.147891	0.131267	0.118543	0.105835	0.0875252	0.0712892	0.0478759	0.0119471	-0.0359292	-0.0829761	-0.117089	-0.117657	-0.0755519	-0.0149882	0.0534024	0.116586	0.16664	0.202514	0.214629	0.201121	0.165755	0.115013	0.0626845	0.02915	0.0263133	0.0445838
	-0.158091	-0.120822	-0.0787859	-0.0288499	0.0224863	0.0710105	0.114889	0.149083	0.176435	0.195264	0.202999	0.19826	0.184787	0.164852	0.137416	0.104262	0.0728053	0.0457266	0.0238729	0.00506966	-0.0112233	-0.0233631	-0.0268931	-0.0377664	-0.0612251	-0.0943118	-0.137899	-0.188384	-0.23295	-0.265586	-0.289275	-0.302263	-0.303925	-0.289411	-0.253266	-0.203531	-0.14885	-0.0967165	-0.0568065	-0.0306647	-0.0128354	0.00267084	0.0153158	0.0141887	-0.00346103	-0.0302671	-0.0553674	-0.0835343	-0.116293
	-0.113822	-0.0924681	-0.0661491	-0.0360707	-0.00830475	0.0132607	0.0282291	0.0346657	0.0316397	0.02099	0.00220848	-0.0225822	-0.0528745	-0.0891814	-0.131221	-0.177468	-0.223096	-0.262595	-0.293551	-0.312826	-0.314892	-0.300097	-0.273589	-0.24057	-0.20722	-0.173871	-0.143534	-0.120694	-0.107637	-0.105591	-0.11313	-0.127756	-0.146862	-0.165281	-0.179518	-0.190986	-0.193945	-0.194373	-0.195165	-0.196081	-0.197608	-0.199633	-0.199819	-0.197295	-0.188413	-0.175763	-0.164288	-0.156747	-0.150301
	-0.0513025	0.0197379	0.0795956	0.122762	0.145781	0.150373	0.135108	0.1075	0.0708637	0.0222422	-0.0356803	-0.0925124	-0.132393	-0.156636	-0.168253	-0.163976	-0.133625	-0.0917276	-0.0549099	-0.0300294	-0.0139751	-0.00824213	-0.0105219	0.000317131	0.0220779	0.0364888	0.0395621	0.0324941	0.0275428	0.021256	0.00380195	-0.0225436	-0.0481494	-0.0669611	-0.0767958	-0.0778789	-0.0626186	-0.0412159	-0.0132046	0.0169138	0.0369194	0.0458619	0.0465547	0.0345992	0.0129271	-0.012127	-0.0236084	-0.00363088	0.0430506
	0.417386	0.493228	0.570635	0.65064	0.726636	0.781168	0.811549	0.8142	0.789895	0.739756	0.667618	0.566741	0.452747	0.341518	0.257788	0.202513	0.17102	0.16118	0.178044	0.214955	0.255399	0.302407	0.367601	0.445284	0.516115	0.564515	0.584899	0.576553	0.550879	0.514963	0.451421	0.364992	0.261966	0.154794	0.0592805	-0.0122397	-0.0512685	-0.0534967	-0.0306837	-0.00521128	0.0250396	0.0509589	0.0705106	0.0871921	0.0883148	0.0745026	0.0529412	0.0388004	0.0299408
	-0.17561	-0.150234	-0.124864	-0.0980975	-0.0659468	-0.036271	-0.00812783	0.0208106	0.0438892	0.0572515	0.0599029	0.0519491	0.0369529	0.017887	-0.00608921	-0.0346763	-0.0645482	-0.0949663	-0.122966	-0.142303	-0.156207	-0.168862	-0.181751	-0.187708	-0.186654	-0.187457	-0.193973	-0.208327	-0.224422	-0.243591	-0.264864	-0.282667	-0.298127	-0.31514	-0.328454	-0.335789	-0.341844	-0.345136	-0.341374	-0.332917	-0.32165	-0.305614	-0.286752	-0.265197	-0.244776	-0.228694	-0.217663	-0.215291	-0.220754
	-0.175109	-0.170887	-0.166083	-0.15967	-0.151138	-0.143915	-0.141839	-0.145819	-0.156325	-0.170936	-0.186313	-0.199745	-0.21183	-0.221933	-0.227654	-0.226021	-0.215586	-0.199011	-0.178572	-0.155501	-0.132585	-0.112869	-0.0995278	-0.0914244	-0.0871058	-0.0865328	-0.089682	-0.0950662	-0.101817	-0.104459	-0.102627	-0.1031	-0.107067	-0.115178	-0.128595	-0.147461	-0.168656	-0.190382	-0.209902	-0.222319	-0.227053	-0.225008	-0.215307	-0.199948	-0.181391	-0.164655	-0.15465	-0.151533	-0.155293
	-0.19573	-0.160782	-0.122942	-0.087501	-0.0747067	-0.0839351	-0.0975443	-0.116547	-0.139201	-0.171117	-0.20811	-0.241372	-0.268649	-0.285268	-0.290995	-0.285445	-0.262612	-0.219442	-0.174895	-0.138556	-0.110984	-0.0944938	-0.0947894	-0.0988289	-0.105545	-0.113626	-0.113525	-0.10457	-0.0774698	-0.0395961	-0.00164847	0.031437	0.0773307	0.138515	0.19382	0.238841	0.273471	0.298941	0.319498	0.337778	0.353966	0.365053	0.367183	0.363572	0.368431	0.387869	0.416212	0.457434	0.52888
	-0.21138	-0.214631	-0.218291	-0.220564	-0.223998	-0.233475	-0.248361	-0.253184	-0.248541	-0.244475	-0.240632	-0.235374	-0.222204	-0.206191	-0.18843	-0.172216	-0.152121	-0.121145	-0.089015	-0.054848	-0.011064	0.0451501	0.109054	0.173908	0.234642	0.289132	0.3225	0.320272	0.287534	0.230104	0.15463	0.08568	0.0161081	-0.0519923	-0.103597	-0.135181	-0.13927	-0.101262	-0.0386128	0.0335229	0.0984976	0.149726	0.175247	0.183996	0.189084	0.180094	0.169171	0.160736	0.167554
	-0.164746	-0.118885	-0.0738935	-0.0289639	0.0185323	0.0681116	0.116469	0.16786	0.228972	0.289407	0.342154	0.379945	0.399737	0.399895	0.376654	0.329224	0.260583	0.174654	0.0914447	0.021032	-0.0467805	-0.104337	-0.14473	-0.169363	-0.160846	-0.134254	-0.101178	-0.0830962	-0.0777583	-0.0847735	-0.0966412	-0.115075	-0.138405	-0.161472	-0.184875	-0.204038	-0.223367	-0.243754	-0.264326	-0.282503	-0.28882	-0.284865	-0.284514	-0.291158	-0.296598	-0.298459	-0.295425	-0.278901	-0.251887
	-0.592499	-0.588296	-0.581723	-0.572251	-0.563029	-0.538217	-0.509516	-0.480937	-0.452881	-0.426433	-0.403897	-0.376611	-0.350433	-0.325636	-0.300133	-0.273246	-0.244707	-0.222001	-0.198481	-0.167905	-0.139371	-0.120927	-0.107724	-0.101993	-0.104038	-0.115729	-0.131568	-0.139893	-0.14511	-0.141224	-0.133834	-0.132585	-0.139623	-0.158097	-0.186518	-0.217912	-0.23462	-0.221166	-0.178889	-0.115386	-0.02665	0.0818004	0.187673	0.280618	0.359056	0.421351	0.46151	0.475356	0.456269
	0.0467866	0.0833267	0.0969747	0.0912224	0.0720792	0.0427761	-0.00441337	-0.0706093	-0.1438	-0.204997	-0.233833	-0.241821	-0.240083	-0.231305	-0.204098	-0.160087	-0.102785	-0.0421277	0.0177974	0.0668644	0.0960299	0.105479	0.0929986	0.0699871	0.04605	0.0189367	0.00106652	-0.00724907	-0.0156553	-0.0226693	-0.0164664	-0.000938487	0.0141762	0.0386686	0.0711461	0.110358	0.148578	0.179385	0.214865	0.250904	0.278436	0.30135	0.31297	0.311628	0.30465	0.310583	0.338839	0.38197	0.433363
	-0.0915555	-0.0477846	-0.00226607	0.038347	0.0676034	0.083388	0.0915801	0.0939939	0.0965992	0.101266	0.0999905	0.0926574	0.0795292	0.0633896	0.0446233	0.0241426	0.00501276	-0.00831746	-0.0182604	-0.0301389	-0.0464427	-0.072843	-0.105995	-0.134188	-0.158221	-0.183314	-0.208437	-0.234566	-0.259862	-0.28188	-0.303124	-0.324356	-0.344275	-0.362826	-0.375318	-0.377844	-0.369562	-0.352096	-0.32386	-0.28111	-0.227189	-0.163054	-0.0942865	-0.0333283	0.014482	0.052745	0.0822832	0.0991099	0.104477
	0.0354247	0.0609436	0.0680341	0.0589849	0.0431667	0.0368983	0.0370863	0.0375247	0.0327915	0.0225109	-0.00103092	-0.0378972	-0.082133	-0.122771	-0.159552	-0.188033	-0.208614	-0.214586	-0.201782	-0.175988	-0.142401	-0.105611	-0.0631115	-0.0120777	0.0477193	0.112786	0.18127	0.249195	0.309898	0.360245	0.389889	0.400006	0.396077	0.379259	0.362326	0.347784	0.334279	0.321442	0.31142	0.308509	0.313511	0.322464	0.332211	0.34662	0.359039	0.372791	0.402679	0.4567	0.532555
	-0.0994041	-0.075863	-0.0504873	-0.0227547	0.00457342	0.0302189	0.0585148	0.0836373	0.0985194	0.106184	0.108881	0.102806	0.084121	0.0559261	0.02743	0.0100675	0.00353355	0.0131879	0.0383131	0.0594682	0.0717849	0.0689664	0.04629	0.00884803	-0.043682	-0.108792	-0.168302	-0.211498	-0.246571	-0.271993	-0.292883	-0.30473	-0.304468	-0.29402	-0.273833	-0.250122	-0.227494	-0.207423	-0.18559	-0.157356	-0.112848	-0.055527	0.00591879	0.0692684	0.128231	0.17497	0.195597	0.195315	0.176094
	0.151568	0.109065	0.0625776	0.0229761	-0.00649345	-0.0329373	-0.0617151	-0.0997978	-0.151293	-0.202306	-0.242441	-0.276758	-0.298492	-0.302432	-0.287589	-0.263838	-0.245384	-0.231035	-0.216967	-0.200209	-0.176474	-0.148604	-0.111394	-0.0613912	-0.00567494	0.0390216	0.0684253	0.0835143	0.10309	0.128753	0.147733	0.157687	0.171457	0.189937	0.208489	0.230513	0.254495	0.271236	0.291022	0.313945	0.348679	0.392461	0.432161	0.480333	0.531254	0.584563	0.642093	0.690616	0.717962
	-0.033872	-0.0112766	0.0134682	0.0440458	0.0814194	0.119451	0.153484	0.172069	0.174215	0.161592	0.136556	0.110328	0.0853617	0.0597878	0.0330052	0.0103372	-0.0104574	-0.0318816	-0.0529832	-0.0658677	-0.0742676	-0.0791077	-0.0852365	-0.0948549	-0.107011	-0.12119	-0.135163	-0.145985	-0.156182	-0.163554	-0.168793	-0.179275	-0.196687	-0.215136	-0.233317	-0.246278	-0.255376	-0.258896	-0.252073	-0.242655	-0.233067	-0.221817	-0.208412	-0.195238	-0.181224	-0.171302	-0.164517	-0.158679	-0.155918
	-0.210388	-0.189204	-0.164777	-0.140008	-0.113659	-0.0866629	-0.0562841	-0.0254844	0.00202188	0.0240355	0.0373336	0.0426706	0.0385889	0.0269581	0.00473874	-0.0255901	-0.059225	-0.0892472	-0.108314	-0.112987	-0.115133	-0.114973	-0.113693	-0.11573	-0.11813	-0.124836	-0.136469	-0.15342	-0.171684	-0.194729	-0.219156	-0.23765	-0.253229	-0.267378	-0.279808	-0.289295	-0.294171	-0.291875	-0.285024	-0.275755	-0.265366	-0.249766	-0.230852	-0.216132	-0.207009	-0.20445	-0.208192	-0.217919	-0.23215
	-0.0500518	-0.046497	-0.0473055	-0.0515329	-0.0567623	-0.0632368	-0.0687058	-0.0706218	-0.0659263	-0.0576408	-0.045403	-0.0360261	-0.0353143	-0.0442063	-0.0654274	-0.0962458	-0.130829	-0.161795	-0.183505	-0.202396	-0.220569	-0.232308	-0.236256	-0.237245	-0.236748	-0.240637	-0.247256	-0.249329	-0.247337	-0.243317	-0.236034	-0.227869	-0.220628	-0.215131	-0.213552	-0.215732	-0.224601	-0.237103	-0.248222	-0.259264	-0.269211	-0.272892	-0.267594	-0.254924	-0.224265	-0.177272	-0.127033	-0.0802541	-0.0411038
	0.0365532	0.0755463	0.111517	0.134891	0.143235	0.13958	0.122528	0.108123	0.0961957	0.0746102	0.0505297	0.0199796	-0.0036807	-0.025202	-0.0470428	-0.0562163	-0.0581084	-0.0544889	-0.0523442	-0.0507422	-0.0513038	-0.0614448	-0.0823263	-0.117171	-0.157191	-0.201766	-0.240409	-0.271025	-0.295063	-0.31267	-0.317944	-0.308869	-0.291815	-0.277487	-0.267341	-0.247774	-0.222207	-0.200356	-0.185728	-0.177142	-0.171841	-0.172898	-0.176081	-0.176905	-0.177188	-0.172754	-0.157205	-0.126561	-0.0872686
	-0.20407	-0.19387	-0.184219	-0.175614	-0.17036	-0.169934	-0.175337	-0.174445	-0.16974	-0.164933	-0.15975	-0.156889	-0.152913	-0.14724	-0.141353	-0.135166	-0.128715	-0.123964	-0.125246	-0.133414	-0.144452	-0.160921	-0.176745	-0.187593	-0.188634	-0.179055	-0.164327	-0.151085	-0.140182	-0.129888	-0.126996	-0.131394	-0.137893	-0.146331	-0.15127	-0.152068	-0.150549	-0.139608	-0.119198	-0.0960321	-0.0726369	-0.0516445	-0.0262868	0.00634382	0.0415123	0.0763947	0.107286	0.128779	0.135958
	0.0012575	-0.0240546	-0.0526475	-0.0779314	-0.101446	-0.119985	-0.127521	-0.125301	-0.112082	-0.0984251	-0.0878328	-0.0736384	-0.0636305	-0.0562267	-0.0521293	-0.0483397	-0.0491701	-0.0563676	-0.0636215	-0.0617108	-0.0634863	-0.0700178	-0.0763074	-0.0884068	-0.105002	-0.125471	-0.155327	-0.185916	-0.219683	-0.263703	-0.301979	-0.328419	-0.34192	-0.345775	-0.338621	-0.317835	-0.288832	-0.258441	-0.231987	-0.202259	-0.166362	-0.140034	-0.12846	-0.1276	-0.130611	-0.13587	-0.141118	-0.142445	-0.134898
	0.0190744	0.0468647	0.0531986	0.0381341	0.0144795	-0.0206116	-0.0635071	-0.111711	-0.16631	-0.218456	-0.264594	-0.288749	-0.284666	-0.265547	-0.235905	-0.194674	-0.142312	-0.0866067	-0.0361722	-0.000773008	0.0152946	0.0127028	0.00207477	-0.00126242	0.00304143	0.0170504	0.0513923	0.0868092	0.121565	0.152797	0.167401	0.164834	0.150754	0.133188	0.117998	0.108571	0.112367	0.128291	0.151708	0.186184	0.226562	0.258965	0.295781	0.32348	0.3525	0.390414	0.434123	0.49515	0.576485
	0.0540129	0.0433695	0.0312014	0.00907491	-0.0242482	-0.0654225	-0.1139	-0.166952	-0.208697	-0.242657	-0.276368	-0.292679	-0.28578	-0.260128	-0.22593	-0.193778	-0.165027	-0.145164	-0.138237	-0.136004	-0.128237	-0.12219	-0.118933	-0.116715	-0.114804	-0.115578	-0.119786	-0.127727	-0.141083	-0.157614	-0.176656	-0.196868	-0.213231	-0.224523	-0.227899	-0.221575	-0.205667	-0.178674	-0.14568	-0.113758	-0.0852957	-0.0595406	-0.0353722	-0.0148737	0.00698208	0.0311532	0.0576177	0.0856735	0.118287
	-0.183874	-0.208806	-0.241356	-0.277716	-0.318186	-0.351796	-0.386378	-0.415159	-0.442466	-0.464806	-0.462447	-0.448334	-0.420587	-0.380997	-0.328369	-0.268498	-0.218498	-0.175867	-0.137544	-0.104109	-0.0772749	-0.0581553	-0.0470701	-0.0451739	-0.0380658	-0.0181372	-0.00240826	0.0131047	0.0304054	0.0456743	0.0585183	0.0631155	0.0649535	0.0603011	0.0468634	0.0299573	0.0137542	0.00348704	0.00276493	0.0154379	0.0421963	0.0820165	0.125502	0.18882	0.264307	0.337063	0.403146	0.456818	0.504636
	-0.0430842	-0.036792	-0.0324359	-0.0266105	-0.0177111	-0.00453541	0.00406754	0.0121879	0.0275843	0.0366136	0.0296378	-0.000588536	-0.0503899	-0.110578	-0.160895	-0.189635	-0.199428	-0.196526	-0.182813	-0.167807	-0.155742	-0.138678	-0.113982	-0.0839176	-0.0496231	-0.00712183	0.0466659	0.112007	0.168669	0.20628	0.220695	0.22303	0.231496	0.235405	0.243133	0.26154	0.280399	0.301185	0.321897	0.343281	0.361781	0.37055	0.361093	0.335848	0.31575	0.308506	0.31249	0.359712	0.453694
	0.232737	0.277663	0.306169	0.310705	0.300525	0.281719	0.255078	0.225931	0.201263	0.186163	0.171403	0.145334	0.109491	0.0737756	0.0381613	0.0159452	0.00470622	-0.00150112	-0.00479622	-0.000676812	0.00699819	0.00865756	0.00676739	0.000978311	-0.00160368	0.00726879	0.0368338	0.0672503	0.0984689	0.133707	0.164986	0.186647	0.192209	0.189985	0.186617	0.182687	0.174015	0.157128	0.141759	0.122618	0.0995795	0.0928548	0.115114	0.151558	0.194929	0.249256	0.320646	0.399251	0.471684
	0.146758	0.17568	0.220459	0.27075	0.314471	0.346075	0.353881	0.34068	0.313608	0.279189	0.244789	0.213717	0.188368	0.172392	0.146483	0.112147	0.0819705	0.0666895	0.0633935	0.0769062	0.11226	0.155786	0.204148	0.251439	0.302103	0.349783	0.379329	0.391201	0.383795	0.364293	0.329604	0.277066	0.217268	0.167938	0.141273	0.124488	0.108475	0.102704	0.10171	0.104036	0.0998164	0.0901833	0.0751782	0.0526119	0.0254213	-0.0022873	-0.0306923	-0.0565648	-0.0744156
	-0.191801	-0.136192	-0.0734826	-0.0166378	0.0272394	0.0559161	0.0745653	0.086576	0.0876457	0.0845497	0.0903311	0.102673	0.113526	0.124978	0.13623	0.148623	0.159724	0.17052	0.191202	0.210032	0.214535	0.206793	0.199038	0.204583	0.215966	0.229646	0.243754	0.246134	0.231099	0.206011	0.171731	0.13414	0.0996781	0.0633115	0.0376516	0.0275134	0.0267903	0.0355297	0.0534049	0.0748075	0.0966364	0.120262	0.146541	0.180197	0.226878	0.288132	0.359608	0.434461	0.508347
	-0.0869925	-0.0550233	-0.0216744	0.0116928	0.0361059	0.0526898	0.0517478	0.0246815	-0.0215529	-0.0690748	-0.105685	-0.128021	-0.137867	-0.133048	-0.122068	-0.113084	-0.102221	-0.0867497	-0.0709229	-0.0505263	-0.02111	0.0136734	0.0478941	0.0842547	0.120097	0.144081	0.165363	0.186701	0.194337	0.196752	0.193793	0.177688	0.151137	0.123692	0.102828	0.0796231	0.0539678	0.0275518	0.00142353	-0.0237744	-0.0398135	-0.0411331	-0.0314028	-0.0156088	0.00740342	0.0517863	0.105227	0.149342	0.187496
	-0.264582	-0.247375	-0.229019	-0.205675	-0.177165	-0.152903	-0.133408	-0.122059	-0.118972	-0.123385	-0.132708	-0.145982	-0.164188	-0.18587	-0.209267	-0.231308	-0.252533	-0.268304	-0.280613	-0.291142	-0.295824	-0.299412	-0.30031	-0.296634	-0.289509	-0.278333	-0.259127	-0.235448	-0.212433	-0.189266	-0.174318	-0.170338	-0.17777	-0.195724	-0.221666	-0.25233	-0.283411	-0.307414	-0.319517	-0.32431	-0.320197	-0.30726	-0.286651	-0.261262	-0.235136	-0.211084	-0.191955	-0.177793	-0.165607
	-0.0998801	-0.0917007	-0.0817126	-0.0732675	-0.0675759	-0.0659507	-0.0681215	-0.0718456	-0.0812417	-0.0953621	-0.112927	-0.137541	-0.16653	-0.197105	-0.227296	-0.252562	-0.272291	-0.286357	-0.2889	-0.283517	-0.267202	-0.239389	-0.209274	-0.181448	-0.159245	-0.137219	-0.118164	-0.108947	-0.108538	-0.113275	-0.12174	-0.130023	-0.138886	-0.14985	-0.161193	-0.169705	-0.176434	-0.174746	-0.162556	-0.149187	-0.132912	-0.11179	-0.083074	-0.0486063	-0.0149977	0.0110055	0.0310801	0.0439155	0.0461517
	-0.105472	-0.096605	-0.0950169	-0.0961633	-0.0995251	-0.101041	-0.0951346	-0.0843541	-0.0733921	-0.069419	-0.0745841	-0.0862959	-0.101922	-0.116942	-0.129384	-0.136879	-0.139781	-0.147654	-0.159407	-0.171919	-0.180144	-0.180934	-0.173146	-0.1618	-0.14982	-0.137748	-0.124628	-0.104755	-0.0789139	-0.0522189	-0.0291393	-0.0129331	0.000654736	0.0112327	0.0112228	-0.000503596	-0.0177194	-0.0381962	-0.0589715	-0.0811434	-0.100812	-0.11683	-0.116855	-0.09144	-0.0542003	-0.0119335	0.0302589	0.0646934	0.0880123
	-0.0878137	-0.0689578	-0.0501982	-0.0304993	-0.00799484	0.0211023	0.0551629	0.0877911	0.116346	0.138463	0.153296	0.162847	0.163959	0.161057	0.155437	0.139794	0.114363	0.0895554	0.0637799	0.0362277	0.0190343	0.0127418	0.00676865	-0.0030653	-0.0198694	-0.0456839	-0.0775946	-0.113051	-0.147124	-0.163564	-0.164707	-0.16004	-0.147524	-0.125447	-0.0967055	-0.0670466	-0.0411216	-0.0210051	-0.0104177	-0.0122237	-0.0189688	-0.028444	-0.0395871	-0.0474065	-0.0458225	-0.0363947	-0.0221548	-0.00928565	-0.00514971
	-0.274591	-0.254815	-0.234955	-0.212759	-0.1906	-0.167883	-0.139041	-0.1134	-0.0909934	-0.0747773	-0.0663984	-0.0657299	-0.0728777	-0.0856415	-0.107613	-0.134884	-0.165022	-0.194883	-0.218553	-0.23465	-0.241457	-0.238385	-0.231024	-0.223946	-0.220672	-0.224718	-0.233741	-0.248901	-0.271055	-0.296756	-0.319517	-0.330525	-0.331964	-0.324967	-0.30965	-0.288864	-0.268229	-0.251039	-0.23636	-0.223329	-0.210784	-0.199809	-0.194871	-0.194399	-0.192547	-0.186953	-0.179982	-0.174792	-0.16945
	-0.262364	-0.279641	-0.288209	-0.289824	-0.280372	-0.265047	-0.247804	-0.232915	-0.218905	-0.210063	-0.199341	-0.184663	-0.171132	-0.160427	-0.157136	-0.150997	-0.13926	-0.124572	-0.113185	-0.107886	-0.10814	-0.110789	-0.112947	-0.115755	-0.122692	-0.124221	-0.124663	-0.135082	-0.153638	-0.175715	-0.197474	-0.219849	-0.233158	-0.234819	-0.232675	-0.227019	-0.217704	-0.206541	-0.198192	-0.188679	-0.172475	-0.148401	-0.117289	-0.0842776	-0.0498697	-0.020244	-0.000967852	0.00299334	-0.00598275
	-0.242	-0.204719	-0.134622	-0.0479242	0.0374394	0.104634	0.141492	0.141168	0.108207	0.0555062	-0.00566266	-0.0667588	-0.119869	-0.163549	-0.201349	-0.224959	-0.234246	-0.233292	-0.232434	-0.231085	-0.224837	-0.225112	-0.231486	-0.243802	-0.265119	-0.289773	-0.29805	-0.295555	-0.294247	-0.289279	-0.280059	-0.267076	-0.250261	-0.221441	-0.181844	-0.146171	-0.119812	-0.102222	-0.0877924	-0.0765187	-0.0722765	-0.0729595	-0.073728	-0.0626852	-0.0342856	-0.0091454	0.00470473	0.0128728	0.0171524
	-0.138866	-0.157087	-0.170112	-0.169919	-0.151315	-0.125624	-0.100273	-0.0801634	-0.0661075	-0.0582786	-0.0543147	-0.0582892	-0.0676394	-0.0785348	-0.0902206	-0.0973325	-0.10474	-0.116589	-0.129688	-0.14592	-0.164339	-0.180832	-0.198037	-0.218939	-0.243011	-0.266615	-0.288662	-0.309152	-0.322436	-0.334143	-0.350343	-0.368185	-0.386592	-0.401733	-0.410183	-0.412803	-0.41068	-0.400737	-0.382145	-0.357317	-0.324958	-0.285956	-0.24388	-0.201754	-0.162813	-0.130807	-0.106809	-0.0927068	-0.0887239
	0.189269	0.183048	0.157498	0.116023	0.0664296	0.0127073	-0.0394665	-0.0894488	-0.135429	-0.17645	-0.211772	-0.236882	-0.253705	-0.266305	-0.285019	-0.307826	-0.326489	-0.340134	-0.342929	-0.340766	-0.33517	-0.328112	-0.314856	-0.295931	-0.272963	-0.239959	-0.194216	-0.143867	-0.093804	-0.0431147	0.0113633	0.0621632	0.104375	0.133221	0.142896	0.128229	0.102976	0.0731839	0.0408611	0.0127264	-0.00580607	-0.0144982	-0.0108213	0.00571834	0.0296501	0.0574066	0.0763232	0.0816403	0.0877001
	-0.00269245	-0.0551208	-0.12301	-0.191883	-0.263131	-0.332573	-0.397372	-0.441777	-0.463988	-0.474358	-0.477037	-0.472718	-0.458377	-0.431702	-0.396184	-0.360614	-0.319856	-0.272317	-0.215016	-0.157976	-0.112472	-0.0833684	-0.0716875	-0.0665261	-0.0538942	-0.0308181	-0.00528337	0.0191856	0.0343738	0.0401079	0.0423193	0.0367705	0.0251252	0.00883949	-0.00267591	0.012588	0.0418713	0.0653764	0.0826003	0.0946848	0.105818	0.127177	0.156293	0.186724	0.221774	0.268678	0.308265	0.341081	0.38339
	-0.0378004	-0.069918	-0.0949316	-0.118074	-0.139589	-0.151109	-0.152116	-0.151607	-0.148924	-0.14467	-0.13893	-0.134368	-0.137577	-0.139793	-0.138789	-0.139331	-0.140551	-0.140459	-0.128857	-0.110943	-0.0954166	-0.0776283	-0.05204	-0.0181425	0.0151888	0.0388777	0.0526181	0.051729	0.0309862	-0.012153	-0.0682635	-0.131464	-0.193984	-0.247796	-0.285449	-0.304517	-0.303548	-0.28211	-0.256772	-0.232914	-0.209364	-0.188088	-0.17009	-0.157344	-0.151423	-0.156629	-0.170184	-0.184294	-0.18495
	-0.0640077	-0.0396661	-0.00358072	0.0379974	0.083458	0.126801	0.170161	0.220008	0.279807	0.342981	0.402011	0.459024	0.512027	0.556097	0.584514	0.59924	0.594276	0.573225	0.542311	0.521681	0.505272	0.476879	0.431742	0.36599	0.286335	0.209938	0.147041	0.0938121	0.0399368	-0.0124581	-0.0436923	-0.0539336	-0.0487428	-0.0415153	-0.0379143	-0.026175	-0.0117052	-0.003531	-0.00159252	-0.00126737	-0.0107578	-0.0391827	-0.0820501	-0.121638	-0.145778	-0.150737	-0.138368	-0.111401	-0.0742442
	-0.18255	-0.162873	-0.134043	-0.107838	-0.0922016	-0.0900756	-0.0943475	-0.100718	-0.116532	-0.145678	-0.19401	-0.246462	-0.280766	-0.291847	-0.281313	-0.256061	-0.220221	-0.184556	-0.153148	-0.116746	-0.0817565	-0.0582927	-0.0504528	-0.0515854	-0.0567815	-0.0519398	-0.0302227	-0.00461185	0.0137718	0.0136723	0.00106108	-0.00566413	-0.0133526	-0.0269334	-0.0338252	-0.0212815	0.00409648	0.0262562	0.0419755	0.0615399	0.086693	0.11512	0.140181	0.156546	0.179001	0.217901	0.261856	0.320139	0.393488
	-0.156083	-0.157389	-0.162849	-0.173949	-0.190404	-0.210298	-0.223835	-0.225331	-0.224692	-0.219125	-0.198557	-0.173936	-0.1512	-0.126445	-0.102494	-0.0836313	-0.0722155	-0.06845	-0.0687176	-0.0599724	-0.0390021	-0.0176682	0.00750116	0.025683	0.0326172	0.0304187	0.0140294	-0.0168457	-0.0564565	-0.0958505	-0.130247	-0.160661	-0.185242	-0.209661	-0.237761	-0.268063	-0.290278	-0.309973	-0.325802	-0.34274	-0.35949	-0.36559	-0.358226	-0.345977	-0.33031	-0.31312	-0.291953	-0.266684	-0.235506
	-0.126238	-0.105307	-0.0828238	-0.0577348	-0.0343085	-0.0179683	-0.00478794	-0.00317344	-0.0101135	-0.0218272	-0.0447575	-0.0781531	-0.119393	-0.16344	-0.202698	-0.233438	-0.254943	-0.269592	-0.27711	-0.271411	-0.255576	-0.236987	-0.217292	-0.197177	-0.177518	-0.159252	-0.148558	-0.144566	-0.146955	-0.157586	-0.181555	-0.216892	-0.24963	-0.27411	-0.293894	-0.314917	-0.330445	-0.336824	-0.337591	-0.329691	-0.310928	-0.280032	-0.242569	-0.201278	-0.159201	-0.116489	-0.0762416	-0.0385418	-0.0046029
	-0.170068	-0.111573	-0.0657211	-0.0293855	-0.0107948	0.00321976	0.0157703	0.00624528	-0.0212991	-0.0540748	-0.0874259	-0.112619	-0.130609	-0.144251	-0.14511	-0.138986	-0.135279	-0.133309	-0.114065	-0.0732863	-0.0336174	-0.00132021	0.0210288	0.0325794	0.0399845	0.0471619	0.0424018	0.0341219	0.0376601	0.0379836	0.0160989	-0.0224376	-0.0703865	-0.124387	-0.168698	-0.180877	-0.164347	-0.146662	-0.131534	-0.121156	-0.116449	-0.106207	-0.108348	-0.129478	-0.173107	-0.232507	-0.301594	-0.371884	-0.426624
	-0.313152	-0.292954	-0.268549	-0.238517	-0.206336	-0.179949	-0.154113	-0.125626	-0.0997062	-0.0807704	-0.0727913	-0.0758251	-0.0835213	-0.0928534	-0.106834	-0.125345	-0.137757	-0.13781	-0.124195	-0.094556	-0.059836	-0.0233797	0.0154787	0.0603226	0.0974061	0.117853	0.116657	0.096257	0.0593999	0.0141971	-0.0333591	-0.0773915	-0.11747	-0.157212	-0.191292	-0.21803	-0.240537	-0.262101	-0.281393	-0.294094	-0.297278	-0.286212	-0.268904	-0.251901	-0.238899	-0.232117	-0.231108	-0.234087	-0.239114
	-0.313212	-0.298867	-0.271351	-0.227075	-0.163583	-0.0895974	-0.0125807	0.0545218	0.0965203	0.109927	0.101523	0.0815663	0.04859	0.0208195	0.000669677	-0.023883	-0.0444785	-0.0513583	-0.0636616	-0.0706776	-0.0541003	-0.0354673	-0.00735377	0.0310656	0.0733815	0.106372	0.132697	0.150634	0.154968	0.150059	0.133276	0.111695	0.0935482	0.0713874	0.0495712	0.0309338	0.0297362	0.0377234	0.0447931	0.0580217	0.0789333	0.101264	0.109238	0.112297	0.135354	0.171477	0.214498	0.262965	0.31003
	-0.108384	-0.112642	-0.107506	-0.0939129	-0.0796471	-0.06492	-0.047457	-0.0283307	-0.0148747	-0.0102735	-0.0153097	-0.0256731	-0.0416805	-0.0625114	-0.083821	-0.101836	-0.11521	-0.126803	-0.135528	-0.138065	-0.131602	-0.122117	-0.109978	-0.0938001	-0.0766243	-0.0624394	-0.0538026	-0.0546016	-0.0637488	-0.0827348	-0.110507	-0.144558	-0.18015	-0.213646	-0.244004	-0.268373	-0.287306	-0.299277	-0.300116	-0.286784	-0.256414	-0.212573	-0.161966	-0.11269	-0.0695542	-0.0345333	-0.00965099	0.00575285	0.0078461
	-0.137859	-0.118081	-0.093586	-0.0629567	-0.0312923	-0.00803855	0.000963842	-0.00176712	-0.0096805	-0.0255161	-0.0448148	-0.0702888	-0.103775	-0.135311	-0.165304	-0.192035	-0.209855	-0.212386	-0.196827	-0.170825	-0.142359	-0.1145	-0.0911126	-0.0745533	-0.0649644	-0.0652147	-0.0745577	-0.0951712	-0.119288	-0.140775	-0.160207	-0.179327	-0.206696	-0.24298	-0.281312	-0.320248	-0.354623	-0.386375	-0.408066	-0.418471	-0.420332	-0.417666	-0.408965	-0.388241	-0.362185	-0.33381	-0.303352	-0.266876	-0.224198
	-0.164443	-0.136988	-0.118659	-0.117198	-0.123691	-0.136528	-0.150043	-0.157735	-0.156487	-0.149063	-0.146036	-0.150771	-0.157753	-0.166042	-0.182132	-0.20112	-0.214018	-0.222446	-0.224829	-0.222952	-0.212898	-0.194802	-0.179479	-0.170179	-0.168067	-0.174899	-0.18701	-0.190904	-0.185364	-0.169325	-0.130218	-0.0770585	-0.0284519	0.00857504	0.0289404	0.0297353	0.0128898	-0.0235957	-0.0734776	-0.130305	-0.187147	-0.23481	-0.265551	-0.274731	-0.266165	-0.239623	-0.206345	-0.17004	-0.133667
	-0.052462	-0.109934	-0.172963	-0.236699	-0.288716	-0.320829	-0.333112	-0.323777	-0.300066	-0.273739	-0.244624	-0.213242	-0.18238	-0.1532	-0.124582	-0.095324	-0.054772	0.00487087	0.0727768	0.138434	0.197066	0.246511	0.281194	0.305152	0.320957	0.323172	0.311603	0.290171	0.255093	0.197871	0.116524	0.0154811	-0.0945691	-0.16915	-0.218482	-0.247665	-0.248395	-0.234442	-0.209416	-0.183667	-0.164542	-0.157058	-0.161536	-0.175527	-0.193843	-0.211695	-0.216342	-0.197308	-0.17382
	-0.270474	-0.241172	-0.195708	-0.141348	-0.0808388	-0.0147974	0.0495022	0.106674	0.154553	0.193744	0.220852	0.232157	0.222058	0.191885	0.144599	0.0846544	0.0222081	-0.0303761	-0.0732926	-0.106305	-0.124028	-0.133147	-0.139843	-0.14595	-0.159316	-0.184239	-0.219204	-0.258698	-0.298876	-0.33828	-0.374444	-0.405776	-0.424847	-0.434609	-0.43685	-0.431956	-0.422019	-0.407819	-0.391706	-0.373055	-0.357413	-0.345276	-0.336501	-0.331802	-0.330272	-0.333105	-0.338426	-0.345758	-0.353328
	-0.0348444	-0.00928749	0.0157325	0.0372259	0.0529971	0.0717332	0.0910332	0.0959612	0.0860638	0.0639802	0.035072	0.00971831	-0.00979839	-0.0180281	-0.0142915	-0.00702908	-0.000300903	0.0037313	0.00146352	-0.00924515	-0.0254606	-0.0449243	-0.0647496	-0.0833666	-0.0992251	-0.110467	-0.111047	-0.107346	-0.113267	-0.127161	-0.14598	-0.170528	-0.201618	-0.233859	-0.25598	-0.267088	-0.271078	-0.271017	-0.266744	-0.249722	-0.228412	-0.214449	-0.19899	-0.17757	-0.157667	-0.143142	-0.131716	-0.126065	-0.127947
	-0.15867	-0.146761	-0.1283	-0.117627	-0.120639	-0.138571	-0.167896	-0.202962	-0.229253	-0.254354	-0.269512	-0.27519	-0.269027	-0.248628	-0.220932	-0.185525	-0.150912	-0.13228	-0.129988	-0.132994	-0.132612	-0.126275	-0.113428	-0.0975896	-0.0804352	-0.0632455	-0.0536752	-0.058631	-0.0691472	-0.0800012	-0.0907278	-0.10035	-0.0930597	-0.0708263	-0.0442982	-0.0132577	0.00906591	0.0211806	0.0241988	0.0259321	0.0315593	0.0490674	0.0787427	0.116064	0.158705	0.205123	0.25953	0.323498	0.377541
	-0.0180209	-0.0178061	-0.0162782	-0.00292602	0.020952	0.04746	0.0736362	0.0989232	0.12145	0.13442	0.132741	0.114225	0.0813329	0.0350897	-0.0234792	-0.0835627	-0.133161	-0.158019	-0.166073	-0.16215	-0.140544	-0.11347	-0.0912623	-0.0755038	-0.0645396	-0.065317	-0.0725151	-0.0799589	-0.0896117	-0.101866	-0.121045	-0.130206	-0.131698	-0.138824	-0.148921	-0.15561	-0.162969	-0.176873	-0.19467	-0.211771	-0.221861	-0.2226	-0.209625	-0.187477	-0.165483	-0.14233	-0.11417	-0.0771164	-0.0339116
	-0.0534269	-0.0614801	-0.0640369	-0.0583794	-0.0491892	-0.0332654	-0.0126128	0.00711429	0.0315077	0.0582583	0.079177	0.0935798	0.0961855	0.0881087	0.0756628	0.0541421	0.0294436	0.0111582	-0.000314556	-0.00999084	-0.0209355	-0.0320115	-0.0408425	-0.0461601	-0.0451844	-0.0453491	-0.0549409	-0.0746387	-0.100891	-0.130245	-0.164861	-0.204507	-0.238326	-0.268249	-0.299941	-0.329405	-0.350126	-0.36112	-0.366888	-0.36436	-0.353796	-0.335906	-0.310573	-0.275351	-0.235138	-0.195808	-0.158552	-0.128287	-0.109153
	-0.233647	-0.192707	-0.137633	-0.0797804	-0.0258976	0.0186145	0.0487327	0.0609221	0.0544304	0.0319384	0.000494608	-0.0368201	-0.0763697	-0.113524	-0.144547	-0.172018	-0.19517	-0.210724	-0.223326	-0.233224	-0.236784	-0.233067	-0.222326	-0.203699	-0.178101	-0.148252	-0.11565	-0.0855104	-0.0611899	-0.0473218	-0.0444083	-0.0497137	-0.0640427	-0.0842731	-0.108301	-0.133146	-0.155849	-0.17303	-0.179723	-0.180297	-0.175745	-0.161459	-0.14526	-0.129501	-0.115019	-0.10347	-0.0975637	-0.0965395	-0.0973124
	-0.0920756	-0.0726464	-0.0441764	-0.00107182	0.0638037	0.139399	0.213353	0.272405	0.309221	0.329473	0.317733	0.287828	0.250196	0.203086	0.153541	0.114218	0.100507	0.107049	0.122025	0.135056	0.152885	0.179494	0.210674	0.240934	0.253571	0.250204	0.22609	0.173607	0.101961	0.015231	-0.0763361	-0.156397	-0.213167	-0.260721	-0.293836	-0.313034	-0.315785	-0.297942	-0.262407	-0.21078	-0.149856	-0.0908061	-0.0437237	-0.0151148	-0.00353532	-0.00563945	-0.00385381	-0.00119433	-0.00995388
	-0.205967	-0.226268	-0.234448	-0.233212	-0.21799	-0.191255	-0.166591	-0.139092	-0.108965	-0.077654	-0.0498644	-0.0255255	-0.0023233	0.0157986	0.0283944	0.033533	0.034463	0.0327866	0.0264264	0.0146848	0.000259954	-0.00900116	-0.0147586	-0.0238277	-0.0377333	-0.056948	-0.0804989	-0.106736	-0.130728	-0.153115	-0.171469	-0.180547	-0.182279	-0.177435	-0.170368	-0.159703	-0.139159	-0.114299	-0.0911231	-0.070043	-0.0468809	-0.0162101	0.0269567	0.0834151	0.143652	0.200752	0.248562	0.279506	0.294856
	-0.12833	-0.157519	-0.190475	-0.223692	-0.249471	-0.264528	-0.267355	-0.256377	-0.239306	-0.220143	-0.20814	-0.206505	-0.201954	-0.180353	-0.15632	-0.134653	-0.11883	-0.11652	-0.124298	-0.127299	-0.114121	-0.0828246	-0.0423024	0.00210788	0.0490368	0.0846477	0.10349	0.103847	0.0917918	0.072261	0.0463346	0.0177732	-0.0109452	-0.0337422	-0.0587529	-0.0703933	-0.0561441	-0.0342632	0.000587424	0.0392351	0.0709203	0.0908621	0.0981762	0.0969811	0.0888426	0.0696714	0.0362437	-0.0113928	-0.064825
	-0.331321	-0.303983	-0.280297	-0.258963	-0.229513	-0.20221	-0.174969	-0.15228	-0.133763	-0.125006	-0.128588	-0.135506	-0.141544	-0.139608	-0.11922	-0.0948354	-0.0673708	-0.0361962	-0.00111409	0.0440725	0.0964902	0.140666	0.162723	0.154251	0.117356	0.0536765	-0.0207228	-0.0977015	-0.167481	-0.224016	-0.268584	-0.289288	-0.286169	-0.267243	-0.241675	-0.217263	-0.194164	-0.164839	-0.125948	-0.080649	-0.0379302	0.0013227	0.031959	0.0388812	0.0222014	-0.0130229	-0.0595698	-0.114839	-0.176807
	-0.217204	-0.261997	-0.295789	-0.319878	-0.335471	-0.344023	-0.342434	-0.330253	-0.312143	-0.286236	-0.253005	-0.21507	-0.171127	-0.123134	-0.0794901	-0.0485623	-0.0271072	-0.0114602	-0.00865214	-0.0194132	-0.0385534	-0.0589825	-0.0745249	-0.0824062	-0.0852156	-0.0823601	-0.0810431	-0.0822681	-0.0836781	-0.0923896	-0.104161	-0.102081	-0.101384	-0.0986618	-0.0868479	-0.0715333	-0.0565789	-0.042045	-0.0246911	-0.014147	-0.00946286	-0.0056174	1.63642e-05	0.00694835	0.0189206	0.0255151	0.0298766	0.0288861	0.0149703
	-0.226801	-0.207026	-0.182179	-0.153206	-0.126861	-0.107366	-0.0969217	-0.0978933	-0.11165	-0.135752	-0.166882	-0.199503	-0.227825	-0.248711	-0.260985	-0.264905	-0.262175	-0.255402	-0.247902	-0.241015	-0.235167	-0.227053	-0.215679	-0.201371	-0.184752	-0.165845	-0.146123	-0.13159	-0.12559	-0.129479	-0.142204	-0.161794	-0.185683	-0.212171	-0.238461	-0.260644	-0.274724	-0.279992	-0.277311	-0.2677	-0.252399	-0.230444	-0.202074	-0.170449	-0.134367	-0.0932984	-0.0571063	-0.0311812	-0.0198822
	0.0598912	0.0547919	0.0630442	0.0683399	0.0804163	0.0825423	0.0744642	0.0569781	0.0269805	-0.014077	-0.0515546	-0.0794636	-0.099914	-0.112532	-0.102291	-0.0802377	-0.0390989	0.01103	0.0648335	0.126451	0.17739	0.204175	0.209305	0.189437	0.142807	0.0805694	0.0071053	-0.0667256	-0.13093	-0.182515	-0.233821	-0.283046	-0.317311	-0.327754	-0.316994	-0.302433	-0.282944	-0.26884	-0.259386	-0.258552	-0.266183	-0.275411	-0.287607	-0.308081	-0.334087	-0.358007	-0.379668	-0.396579	-0.399409
	0.0370542	0.0892258	0.137876	0.17342	0.193535	0.200429	0.188551	0.174717	0.161374	0.134802	0.0977216	0.0553015	0.00893078	-0.0248673	-0.0406653	-0.0519789	-0.0528643	-0.0449998	-0.0313953	-0.00391834	0.0281687	0.0634059	0.100358	0.122659	0.130281	0.11819	0.0848423	0.0358207	-0.0185175	-0.0657631	-0.103342	-0.14166	-0.180722	-0.214784	-0.244886	-0.26685	-0.278886	-0.279629	-0.271231	-0.241814	-0.196176	-0.147579	-0.105091	-0.0759707	-0.059522	-0.0558455	-0.0568791	-0.0553571	-0.0572148
	-0.507634	-0.489345	-0.455869	-0.407795	-0.352033	-0.297264	-0.249931	-0.212933	-0.185071	-0.167509	-0.158802	-0.15953	-0.16961	-0.18034	-0.190095	-0.203521	-0.219382	-0.234435	-0.238354	-0.226587	-0.209189	-0.18768	-0.170935	-0.161315	-0.157033	-0.153209	-0.151118	-0.151669	-0.16005	-0.170198	-0.185004	-0.211932	-0.244694	-0.27796	-0.307667	-0.330455	-0.345334	-0.351716	-0.350721	-0.345883	-0.33258	-0.312075	-0.290246	-0.269133	-0.250284	-0.234505	-0.225095	-0.22479	-0.232485
	-0.171278	-0.16906	-0.158204	-0.130823	-0.0973757	-0.0756462	-0.0694787	-0.0753328	-0.086677	-0.103857	-0.123952	-0.148352	-0.179263	-0.21415	-0.243596	-0.263881	-0.267123	-0.250239	-0.217755	-0.178213	-0.140135	-0.108757	-0.0880099	-0.0809355	-0.0869386	-0.106636	-0.123139	-0.136887	-0.143608	-0.142285	-0.134581	-0.111038	-0.0755968	-0.0386355	-0.00690741	0.019203	0.0347441	0.04099	0.0466601	0.0510979	0.0605637	0.0804732	0.106145	0.13422	0.15492	0.16292	0.165722	0.163679	0.153714
	-0.112511	-0.154298	-0.194132	-0.213658	-0.225151	-0.23643	-0.256254	-0.28896	-0.322842	-0.359087	-0.386963	-0.396802	-0.379909	-0.341415	-0.285316	-0.227356	-0.176037	-0.136621	-0.107166	-0.0854274	-0.0629737	-0.0242367	0.0155475	0.0460461	0.0633675	0.0681568	0.0652928	0.0482179	0.0160621	-0.0242555	-0.0722328	-0.12243	-0.164444	-0.186434	-0.185749	-0.17097	-0.143448	-0.103976	-0.0563806	-0.00926602	0.0337806	0.0730048	0.108534	0.142549	0.164887	0.181308	0.189448	0.180969	0.156252
	-0.235078	-0.21967	-0.179802	-0.118948	-0.0366487	0.0542659	0.14278	0.223013	0.277013	0.295095	0.282669	0.245466	0.188621	0.128414	0.0755023	0.0384509	0.0339654	0.054322	0.0853332	0.114669	0.134186	0.144034	0.149868	0.166031	0.174607	0.163085	0.128827	0.0782073	0.0192351	-0.0431337	-0.0994064	-0.144244	-0.173464	-0.193087	-0.199566	-0.191468	-0.168116	-0.128638	-0.0785442	-0.0276554	0.0185693	0.0536474	0.0743986	0.0957418	0.117193	0.128732	0.12206	0.0956772	0.0564574
	-0.0509915	0.00482217	0.0738929	0.143213	0.203821	0.24752	0.269442	0.270403	0.252621	0.216544	0.164865	0.102311	0.0353337	-0.0290738	-0.0858713	-0.134122	-0.173427	-0.197953	-0.208052	-0.211235	-0.212573	-0.209034	-0.201351	-0.195786	-0.19261	-0.190963	-0.188954	-0.186215	-0.183799	-0.180617	-0.176988	-0.176692	-0.178529	-0.182031	-0.188862	-0.198617	-0.209495	-0.219841	-0.230365	-0.242477	-0.249556	-0.249687	-0.245598	-0.236022	-0.218743	-0.195976	-0.170692	-0.144461	-0.120648
	-0.330701	-0.296011	-0.250607	-0.197551	-0.138263	-0.0854409	-0.0443504	-0.0154187	-0.00632849	-0.0125236	-0.0185685	-0.0278771	-0.0293929	-0.00637587	0.0249781	0.0553711	0.099034	0.160295	0.234696	0.310492	0.363815	0.386371	0.377244	0.322651	0.232117	0.113779	-0.00919632	-0.11962	-0.200693	-0.246236	-0.264102	-0.256631	-0.234605	-0.215589	-0.208019	-0.20638	-0.194489	-0.166875	-0.138104	-0.110464	-0.0866359	-0.0676518	-0.0545336	-0.0546998	-0.0720971	-0.106162	-0.144738	-0.17822	-0.203889
	-0.0342012	-0.0137224	0.006528	0.0235	0.0361606	0.0426909	0.0404347	0.0243741	-0.00452796	-0.0436424	-0.0879785	-0.132267	-0.171722	-0.204898	-0.231534	-0.251933	-0.267137	-0.277203	-0.280676	-0.277326	-0.269677	-0.259871	-0.246879	-0.229939	-0.208564	-0.184777	-0.159295	-0.133656	-0.116101	-0.109059	-0.111162	-0.121587	-0.139596	-0.164413	-0.193055	-0.221887	-0.24947	-0.271688	-0.2825	-0.27888	-0.267908	-0.25317	-0.233852	-0.214338	-0.198153	-0.186978	-0.181103	-0.179281	-0.18105
	-0.17454	-0.130368	-0.0741135	-0.0235778	0.0124399	0.0300635	0.0275033	0.0169612	-0.00387229	-0.0332132	-0.0653634	-0.0932798	-0.106555	-0.102971	-0.0860347	-0.0655244	-0.0497382	-0.0438267	-0.042332	-0.0418109	-0.0454807	-0.0568399	-0.0725785	-0.0934939	-0.112927	-0.12742	-0.14045	-0.151481	-0.164329	-0.176449	-0.186729	-0.194675	-0.189225	-0.168658	-0.140485	-0.100099	-0.049549	0.0045956	0.0548895	0.0971921	0.125686	0.135407	0.12548	0.102446	0.0705392	0.0319789	-0.00576735	-0.0358021	-0.0563016
	-0.184803	-0.165137	-0.145504	-0.124534	-0.0993368	-0.0691628	-0.0359853	-0.00159915	0.0292084	0.0539296	0.0731293	0.0859363	0.0919078	0.0923594	0.0807943	0.054771	0.0140786	-0.0320881	-0.081884	-0.112447	-0.114278	-0.0976691	-0.0660629	-0.0329906	-0.000452333	0.0291898	0.0512584	0.05659	0.044589	0.0203089	-0.0153927	-0.0603155	-0.110755	-0.160517	-0.197161	-0.227937	-0.254113	-0.275634	-0.287971	-0.285754	-0.276336	-0.263116	-0.245091	-0.2194	-0.189566	-0.159089	-0.132905	-0.114487	-0.103584
	-0.120149	-0.0887239	-0.0482755	-0.00778386	0.030292	0.0626229	0.0774952	0.0685607	0.0360243	-0.0175353	-0.0853809	-0.151237	-0.211298	-0.266444	-0.316699	-0.360485	-0.395519	-0.418596	-0.426278	-0.411707	-0.380902	-0.339177	-0.28908	-0.236524	-0.184667	-0.136487	-0.0892092	-0.0467032	-0.0121074	0.0167992	0.0363474	0.0427006	0.0350911	0.0144967	-0.0190115	-0.0626021	-0.110975	-0.15771	-0.194003	-0.21746	-0.223316	-0.20884	-0.176182	-0.132663	-0.0872273	-0.0427889	-0.000660497	0.0301288	0.0560263
	-0.119757	-0.15354	-0.193164	-0.235254	-0.276365	-0.31365	-0.347965	-0.37566	-0.39357	-0.405313	-0.406166	-0.406168	-0.410547	-0.412176	-0.406801	-0.392491	-0.365655	-0.32948	-0.290981	-0.25421	-0.216195	-0.182507	-0.160181	-0.148401	-0.144382	-0.147334	-0.158863	-0.168892	-0.173041	-0.173245	-0.166464	-0.157257	-0.151105	-0.148455	-0.148725	-0.153848	-0.162921	-0.173465	-0.182407	-0.187985	-0.185574	-0.174143	-0.149902	-0.110788	-0.0684206	-0.0278503	0.00656712	0.0290437	0.036942
	-0.228828	-0.187604	-0.14901	-0.114362	-0.0860945	-0.0669672	-0.058591	-0.0624216	-0.0738598	-0.0892399	-0.105767	-0.121288	-0.135561	-0.147933	-0.148627	-0.131	-0.104115	-0.0746644	-0.0480441	-0.0258896	-0.0106874	-0.00165199	0.000549499	-0.00585172	-0.0221971	-0.048759	-0.0824207	-0.11695	-0.147307	-0.174073	-0.196323	-0.209291	-0.209443	-0.199772	-0.184318	-0.16029	-0.131241	-0.103676	-0.0840718	-0.0780158	-0.0809439	-0.0920834	-0.110188	-0.132863	-0.153258	-0.170576	-0.186302	-0.192647	-0.196831
	-0.287381	-0.307985	-0.314913	-0.304513	-0.28022	-0.245791	-0.214127	-0.188063	-0.160939	-0.148024	-0.152472	-0.166487	-0.176231	-0.183863	-0.192478	-0.188808	-0.17084	-0.143546	-0.110054	-0.0791713	-0.0429776	-0.00345037	0.0327027	0.067805	0.0995193	0.123849	0.135263	0.130911	0.114058	0.0875929	0.0615912	0.0479916	0.0529624	0.0712163	0.0926461	0.11719	0.140876	0.155433	0.158103	0.150465	0.138029	0.11918	0.0903754	0.0622255	0.0304929	-0.00166759	-0.0210004	-0.043318	-0.0712831
	-0.188814	-0.168968	-0.145278	-0.120565	-0.0988698	-0.0832946	-0.0758325	-0.0758185	-0.0850759	-0.100639	-0.119228	-0.139878	-0.160202	-0.176912	-0.189168	-0.191893	-0.184975	-0.169887	-0.150845	-0.130466	-0.108049	-0.0875139	-0.0719114	-0.0594513	-0.0499654	-0.0435032	-0.0399943	-0.0401321	-0.0435268	-0.0503841	-0.0528576	-0.0496695	-0.0497185	-0.0522569	-0.056105	-0.0599444	-0.062981	-0.0631858	-0.0572058	-0.0430265	-0.0200901	0.0154142	0.0619521	0.114061	0.161103	0.194164	0.208485	0.201721	0.17532
	0.104241	0.131396	0.161409	0.186725	0.204806	0.221398	0.234168	0.237934	0.227457	0.197189	0.146678	0.0829741	0.0145883	-0.0591004	-0.13531	-0.199225	-0.2436	-0.275559	-0.288349	-0.28029	-0.251944	-0.21084	-0.171574	-0.139091	-0.122108	-0.122901	-0.133008	-0.149627	-0.168565	-0.188024	-0.200536	-0.195301	-0.186453	-0.177016	-0.156711	-0.139889	-0.130794	-0.12575	-0.11996	-0.116079	-0.121385	-0.137284	-0.155273	-0.174372	-0.190965	-0.195051	-0.18442	-0.162729	-0.137717
	-0.0252895	0.00351144	0.0321434	0.0568267	0.0744517	0.0837439	0.0845192	0.0776189	0.0642229	0.045942	0.023517	-0.00275175	-0.0306417	-0.0596944	-0.088982	-0.117126	-0.141307	-0.155809	-0.166229	-0.172803	-0.173884	-0.171024	-0.164139	-0.153836	-0.141527	-0.127999	-0.114153	-0.101394	-0.0927654	-0.0891553	-0.0920682	-0.100946	-0.114977	-0.132985	-0.154951	-0.17952	-0.202868	-0.220521	-0.232372	-0.23938	-0.241863	-0.240981	-0.2375	-0.233178	-0.226701	-0.220409	-0.21459	-0.209208	-0.204787
	-0.172767	-0.178669	-0.162596	-0.124188	-0.0686686	-0.00669202	0.0502635	0.092774	0.123166	0.144722	0.149573	0.137589	0.113017	0.0823645	0.0490117	0.0137553	-0.0194087	-0.0491771	-0.0797722	-0.110407	-0.131443	-0.144845	-0.137874	-0.122639	-0.100659	-0.0700398	-0.0433652	-0.0212003	3.76464e-05	0.0302026	0.0674357	0.0973245	0.113647	0.116569	0.107721	0.0867724	0.0586659	0.0261792	-0.0092412	-0.0303357	-0.0421906	-0.0499158	-0.0504731	-0.0499371	-0.0489293	-0.0369517	-0.0274846	-0.030665	-0.0355929
	-0.173038	-0.0984625	-0.0121883	0.077202	0.167928	0.253622	0.326777	0.387616	0.42465	0.438721	0.424425	0.386389	0.329927	0.269704	0.218595	0.172538	0.142668	0.118176	0.106384	0.0994978	0.0897106	0.0746676	0.0422138	-0.00291489	-0.0638427	-0.12733	-0.188516	-0.241215	-0.285519	-0.318449	-0.341116	-0.34864	-0.347305	-0.348638	-0.345392	-0.335068	-0.318579	-0.287578	-0.245459	-0.197249	-0.143086	-0.0960593	-0.0615943	-0.0444596	-0.0425784	-0.049785	-0.0599074	-0.0667346	-0.0682613
	-0.164023	-0.171845	-0.183852	-0.200894	-0.223601	-0.24656	-0.267455	-0.286253	-0.299063	-0.312077	-0.325409	-0.336121	-0.341375	-0.339342	-0.326512	-0.299752	-0.266482	-0.230553	-0.194372	-0.161313	-0.129627	-0.0973097	-0.0692654	-0.0451435	-0.0297132	-0.0176038	-0.00809989	-0.00308743	0.000664564	0.00626883	0.0163882	0.0257331	0.0350444	0.0614682	0.0873238	0.103266	0.10932	0.104591	0.0966803	0.0900188	0.0833306	0.087361	0.100092	0.111	0.115974	0.105658	0.079486	0.0458776	0.00766292
	-0.324054	-0.256081	-0.172782	-0.0963946	-0.0313495	0.0276635	0.0882266	0.137598	0.169213	0.185605	0.188242	0.177321	0.155529	0.134616	0.11533	0.0915392	0.0579265	0.0233858	0.00414953	0.0136386	0.0425617	0.06811	0.0771627	0.0672075	0.0429598	0.0132872	-0.014104	-0.043243	-0.0673083	-0.0909069	-0.107918	-0.106805	-0.0928017	-0.0601415	-0.0124528	0.0346659	0.0745906	0.104652	0.120019	0.135927	0.151459	0.16804	0.176754	0.163147	0.126228	0.0676443	-0.00183212	-0.0674131	-0.118478
	-0.157637	-0.123157	-0.0714422	-0.0122542	0.0439621	0.0914703	0.124307	0.154555	0.176222	0.192177	0.227596	0.265798	0.304205	0.344415	0.379765	0.414597	0.455025	0.503405	0.560215	0.613939	0.65571	0.677159	0.666448	0.615396	0.525682	0.410928	0.280839	0.148459	0.0280596	-0.0678956	-0.12421	-0.136977	-0.120315	-0.0866538	-0.0461544	-0.00406275	0.0374808	0.0857913	0.131919	0.164552	0.183824	0.184652	0.159227	0.112214	0.0545459	0.00148056	-0.0326342	-0.0463557	-0.0464949
	-0.273006	-0.279688	-0.270554	-0.240045	-0.197258	-0.147761	-0.0978179	-0.0451289	0.00265708	0.0419661	0.0787565	0.100184	0.106816	0.102471	0.0880897	0.0668041	0.0515159	0.0420398	0.0327376	0.0232263	0.0115637	0.0110925	0.0225915	0.0399889	0.0570141	0.0675275	0.0671526	0.0442442	-0.00115447	-0.0626538	-0.127944	-0.187587	-0.226191	-0.248522	-0.249808	-0.221923	-0.178425	-0.127317	-0.0837386	-0.0550269	-0.0397474	-0.0310984	-0.0274062	-0.0301436	-0.0418226	-0.0636878	-0.0912759	-0.119552	-0.150759
	-0.276546	-0.278828	-0.282829	-0.289041	-0.29354	-0.297016	-0.300755	-0.304416	-0.313662	-0.324851	-0.325116	-0.319632	-0.315827	-0.309575	-0.300796	-0.284855	-0.270499	-0.262203	-0.251281	-0.240752	-0.235361	-0.237429	-0.244177	-0.255221	-0.26738	-0.267341	-0.265034	-0.253478	-0.232205	-0.20511	-0.182885	-0.169747	-0.157333	-0.141893	-0.128625	-0.127331	-0.139526	-0.146305	-0.139725	-0.123922	-0.0929514	-0.0491001	-0.00889516	0.0366108	0.088896	0.131776	0.157343	0.180017	0.215719
	-0.44906	-0.401261	-0.33859	-0.268306	-0.196899	-0.126775	-0.0659257	-0.0141957	0.0281113	0.0550103	0.0687854	0.0690494	0.0578838	0.0446242	0.0388448	0.0390277	0.0343846	0.0267187	0.0175516	0.0161982	0.00948749	-0.00651188	-0.0270746	-0.0532778	-0.0839953	-0.116307	-0.149425	-0.184129	-0.207815	-0.217106	-0.219147	-0.212307	-0.204421	-0.20383	-0.213942	-0.233016	-0.238154	-0.235295	-0.237948	-0.237331	-0.227675	-0.2112	-0.189882	-0.164192	-0.142449	-0.129574	-0.127169	-0.127533	-0.125809
	-0.0985113	-0.0920181	-0.0835143	-0.0529068	-0.0100456	0.0341588	0.0711878	0.0908712	0.0880549	0.069055	0.0304788	-0.0269114	-0.0886145	-0.140462	-0.177036	-0.194862	-0.19615	-0.190449	-0.177775	-0.162869	-0.154106	-0.155651	-0.156458	-0.152698	-0.143092	-0.113624	-0.0652747	-0.00173999	0.0626988	0.120385	0.174648	0.223575	0.255654	0.258117	0.230016	0.17667	0.10962	0.0456178	-0.00342523	-0.025167	-0.0286736	-0.0254642	-0.0231694	-0.0257379	-0.0390593	-0.0631629	-0.0755435	-0.0680938	-0.0623843
	-0.299611	-0.304351	-0.285325	-0.243474	-0.17692	-0.102317	-0.038581	0.00903675	0.042198	0.0605288	0.0506612	0.0187318	-0.0299499	-0.0844665	-0.137876	-0.181586	-0.212023	-0.226947	-0.229413	-0.228226	-0.207079	-0.167731	-0.137439	-0.119123	-0.117524	-0.137078	-0.174414	-0.214291	-0.243051	-0.24536	-0.220465	-0.187217	-0.155716	-0.128822	-0.0998578	-0.0809063	-0.0559612	-0.020148	0.00611803	0.035781	0.0876077	0.147905	0.206284	0.264339	0.313558	0.347033	0.362515	0.380322	0.417971
	-0.235842	-0.203454	-0.16197	-0.112649	-0.0662228	-0.0278865	-0.000388476	0.01573	0.0258258	0.0350459	0.045025	0.0526203	0.0525842	0.0449151	0.0344924	0.0191206	0.00270472	-0.0163589	-0.0420844	-0.0763579	-0.109509	-0.141409	-0.164452	-0.175546	-0.187004	-0.192643	-0.19057	-0.181447	-0.167962	-0.156252	-0.147233	-0.141834	-0.143512	-0.150633	-0.164202	-0.179006	-0.189808	-0.192261	-0.181341	-0.15926	-0.132484	-0.106006	-0.0766472	-0.0393061	0.00149382	0.0510687	0.106237	0.160723	0.198866
	-0.149004	-0.10595	-0.074243	-0.0516261	-0.0282619	-0.00179009	0.019297	0.024967	0.0136842	-0.0115065	-0.0464247	-0.0916705	-0.138042	-0.167525	-0.160419	-0.116785	-0.0527026	0.0217184	0.0873024	0.128353	0.139726	0.134718	0.108828	0.0586253	0.0163685	0.00858703	0.0149424	0.0383345	0.0784419	0.136687	0.207575	0.26847	0.296668	0.281025	0.258751	0.239297	0.20124	0.164234	0.137963	0.121215	0.113471	0.119618	0.153877	0.221175	0.311141	0.407126	0.498717	0.571568	0.627806
	-0.166356	-0.154592	-0.125194	-0.0841267	-0.0424907	-0.00528055	0.0260197	0.0444372	0.0471409	0.0380495	0.0198715	-0.0017648	-0.0240214	-0.0484273	-0.0692721	-0.078022	-0.0725668	-0.0578447	-0.0422989	-0.0323193	-0.0350057	-0.0437943	-0.059154	-0.0854166	-0.117657	-0.146574	-0.1625	-0.171356	-0.181006	-0.196563	-0.216397	-0.236626	-0.250296	-0.256372	-0.25739	-0.251726	-0.236417	-0.215668	-0.192556	-0.168743	-0.145894	-0.1254	-0.10552	-0.0892313	-0.0719643	-0.0606345	-0.0522187	-0.0463059	-0.041551
	-0.382914	-0.392659	-0.38124	-0.353911	-0.321212	-0.288682	-0.258127	-0.241634	-0.245177	-0.26954	-0.301531	-0.334345	-0.368928	-0.395563	-0.397726	-0.379932	-0.353884	-0.312454	-0.261796	-0.215457	-0.172934	-0.136027	-0.10283	-0.0824641	-0.086969	-0.11902	-0.1717	-0.233026	-0.288085	-0.32375	-0.334791	-0.324167	-0.299182	-0.26619	-0.223942	-0.172264	-0.13591	-0.118221	-0.105339	-0.0849178	-0.0560285	-0.0240167	0.0122429	0.0505184	0.0828711	0.116372	0.162685	0.215705	0.267859
	-0.164094	-0.151443	-0.126069	-0.0994842	-0.0648673	-0.0344813	-0.0150579	-0.00174222	0.000550953	-0.01188	-0.0297464	-0.0507059	-0.0712027	-0.0918414	-0.110965	-0.114854	-0.109687	-0.103277	-0.0965795	-0.0917658	-0.0951139	-0.113882	-0.135958	-0.15909	-0.17318	-0.17994	-0.182594	-0.178897	-0.171158	-0.157708	-0.1488	-0.15066	-0.164355	-0.185453	-0.21062	-0.230778	-0.238225	-0.233101	-0.215953	-0.191045	-0.162099	-0.128319	-0.0905042	-0.0597239	-0.038719	-0.0281739	-0.0239908	-0.0263499	-0.0314671
	-0.392337	-0.41835	-0.411319	-0.383253	-0.341476	-0.290139	-0.240524	-0.191794	-0.152646	-0.126281	-0.112815	-0.102798	-0.100833	-0.110583	-0.126088	-0.129455	-0.11103	-0.0829143	-0.0393186	0.00752282	0.0523697	0.0834056	0.10373	0.117969	0.103826	0.062658	-0.00442601	-0.088231	-0.162843	-0.211148	-0.246446	-0.252827	-0.229461	-0.192675	-0.155036	-0.115447	-0.0802407	-0.0527232	-0.0208755	0.0184455	0.0599644	0.109916	0.165719	0.214866	0.255172	0.287333	0.322543	0.35988	0.403093
	-0.0927702	-0.18508	-0.25574	-0.295715	-0.309049	-0.30765	-0.291928	-0.274885	-0.264025	-0.266325	-0.276795	-0.289359	-0.310482	-0.336262	-0.363521	-0.37673	-0.370631	-0.355793	-0.33855	-0.317281	-0.292174	-0.267936	-0.223345	-0.178961	-0.149617	-0.134577	-0.127145	-0.117416	-0.111401	-0.112034	-0.1108	-0.103377	-0.0894266	-0.0733983	-0.0545956	-0.0302149	-0.00741112	0.0210378	0.0566233	0.115103	0.191772	0.264814	0.329371	0.391741	0.451107	0.492251	0.524678	0.546235	0.548972
	-0.365526	-0.340706	-0.311335	-0.281791	-0.25868	-0.248718	-0.253855	-0.271974	-0.298035	-0.326204	-0.345454	-0.360427	-0.366323	-0.360312	-0.33997	-0.298648	-0.244687	-0.188773	-0.142122	-0.113145	-0.104891	-0.114021	-0.134884	-0.151649	-0.157134	-0.15661	-0.146302	-0.136975	-0.134218	-0.125972	-0.105611	-0.0719783	-0.0309483	0.0078124	0.0363234	0.0636738	0.0910107	0.111033	0.120025	0.115386	0.10215	0.0937909	0.0862975	0.0771563	0.0850548	0.110929	0.14757	0.193133	0.261428
	-0.263632	-0.239556	-0.206644	-0.169011	-0.120801	-0.0589462	0.00790238	0.0663862	0.111523	0.138447	0.151616	0.150297	0.132745	0.105182	0.072485	0.0368769	0.000534603	-0.0274586	-0.0378758	-0.0351714	-0.0342485	-0.0416549	-0.0595682	-0.0875557	-0.118473	-0.152735	-0.18597	-0.210463	-0.228916	-0.246802	-0.261148	-0.264943	-0.260336	-0.249857	-0.234985	-0.218066	-0.194465	-0.165317	-0.138061	-0.110958	-0.0939082	-0.0884278	-0.0880158	-0.0964147	-0.116365	-0.142764	-0.172467	-0.202221	-0.218736
	-0.348495	-0.306537	-0.26615	-0.229511	-0.203318	-0.184446	-0.179265	-0.193876	-0.222719	-0.262275	-0.303476	-0.340565	-0.363665	-0.367565	-0.349622	-0.311124	-0.261347	-0.207692	-0.155519	-0.116389	-0.0987466	-0.0990975	-0.109675	-0.124439	-0.139718	-0.147147	-0.140001	-0.1267	-0.111103	-0.0932478	-0.0682746	-0.0359127	0.0060384	0.0477357	0.0781904	0.0992128	0.116568	0.139592	0.162797	0.1807	0.189683	0.195853	0.189892	0.18063	0.183927	0.212878	0.251424	0.302958	0.385837
	-0.264373	-0.280216	-0.279813	-0.265979	-0.243948	-0.211531	-0.165842	-0.114532	-0.0640754	-0.0219236	0.0110161	0.0339159	0.0431501	0.0475657	0.0431957	0.0317348	0.0132205	-0.00720063	-0.0215135	-0.0423948	-0.0723749	-0.0979427	-0.108997	-0.123712	-0.151214	-0.194582	-0.25399	-0.326187	-0.391805	-0.435489	-0.455395	-0.451506	-0.430509	-0.38714	-0.332365	-0.268961	-0.206907	-0.151584	-0.09445	-0.022939	0.0563642	0.12771	0.192988	0.257836	0.317269	0.365606	0.398411	0.420412	0.451316
	-0.362278	-0.415701	-0.429169	-0.416215	-0.393143	-0.357148	-0.322387	-0.295176	-0.275361	-0.259363	-0.253711	-0.260324	-0.262922	-0.260317	-0.261487	-0.265424	-0.258026	-0.253277	-0.254831	-0.256503	-0.243655	-0.219196	-0.200165	-0.175341	-0.149203	-0.124209	-0.111715	-0.118494	-0.142126	-0.176691	-0.199869	-0.196993	-0.16939	-0.134848	-0.112185	-0.108251	-0.126765	-0.157782	-0.19078	-0.219732	-0.239743	-0.247279	-0.240024	-0.210378	-0.160767	-0.098097	-0.0307965	0.0540092	0.150194
	-0.190384	-0.221107	-0.250216	-0.273408	-0.29619	-0.315382	-0.333614	-0.348902	-0.365561	-0.386246	-0.405345	-0.415235	-0.420002	-0.410332	-0.376061	-0.324696	-0.270405	-0.217022	-0.172747	-0.138285	-0.112552	-0.0958907	-0.0815693	-0.0669349	-0.0535955	-0.0409918	-0.0238008	2.15767e-05	0.0270127	0.0551539	0.100952	0.146603	0.18379	0.209598	0.218423	0.20985	0.178761	0.131154	0.0784409	0.0362216	0.0350436	0.0646942	0.11636	0.178477	0.262393	0.361725	0.451353	0.520719	0.572811
	-0.25933	-0.232687	-0.186254	-0.123634	-0.063565	-0.00810251	0.0428687	0.0884643	0.120164	0.139315	0.137694	0.118134	0.0988329	0.0960934	0.109335	0.130984	0.145332	0.141383	0.131245	0.117047	0.0792751	0.0272972	-0.0315008	-0.0976078	-0.168235	-0.238418	-0.29647	-0.341889	-0.36584	-0.369235	-0.365581	-0.361361	-0.360538	-0.361229	-0.362907	-0.365355	-0.373519	-0.38608	-0.395818	-0.393589	-0.381017	-0.359878	-0.32735	-0.285083	-0.241663	-0.207792	-0.181193	-0.150935	-0.104667
	0.0188283	0.0498488	0.0685035	0.0761219	0.0740987	0.0619554	0.0445649	0.0169527	-0.0244106	-0.0747039	-0.127042	-0.184108	-0.241696	-0.287749	-0.313062	-0.330897	-0.341373	-0.334556	-0.324664	-0.318404	-0.313971	-0.306672	-0.286138	-0.25622	-0.221564	-0.186418	-0.153172	-0.126438	-0.106288	-0.093326	-0.0819737	-0.068805	-0.0592795	-0.0479238	-0.0398838	-0.0346742	-0.0265828	-0.00523358	0.0186297	0.0322709	0.0497294	0.0705512	0.0851745	0.101537	0.116399	0.122326	0.122247	0.118963	0.109656
	-0.0448461	-0.0277898	-0.00213621	0.0220683	0.0372583	0.0397196	0.025989	-0.00381318	-0.0423432	-0.0797384	-0.113199	-0.136868	-0.151656	-0.159389	-0.160732	-0.1569	-0.143837	-0.122111	-0.0915687	-0.0587088	-0.0254505	0.00436276	0.0294253	0.0437961	0.0424736	0.0246278	-0.00445516	-0.0383928	-0.0785859	-0.120767	-0.161433	-0.195846	-0.227636	-0.255496	-0.276403	-0.291678	-0.296871	-0.289289	-0.274701	-0.249465	-0.210049	-0.158353	-0.0993907	-0.0385779	0.0152106	0.0576346	0.0861028	0.10039	0.0965767
	-0.164969	-0.1949	-0.210897	-0.197735	-0.151044	-0.108052	-0.0656845	-0.0385853	-0.0370085	-0.0553833	-0.0810831	-0.100248	-0.117438	-0.116173	-0.0974693	-0.0800902	-0.0730124	-0.0701313	-0.0699888	-0.0661793	-0.0509096	-0.0307035	-0.00987469	0.00973982	0.0248928	0.0257934	0.018875	0.00257599	-0.00681505	0.0139055	0.0446545	0.0706361	0.0879442	0.0983335	0.103922	0.104309	0.112334	0.121686	0.13633	0.162223	0.188938	0.218424	0.256261	0.321876	0.422785	0.532556	0.641393	0.728567	0.773018
	-0.0380544	-0.0526029	-0.0707303	-0.0888842	-0.106931	-0.124068	-0.134429	-0.130204	-0.109687	-0.080344	-0.0434236	-0.004374	0.0294851	0.0651238	0.105619	0.14343	0.179549	0.208982	0.227775	0.231443	0.226161	0.212329	0.200067	0.200605	0.192106	0.168001	0.127769	0.0809983	0.0435106	0.0207292	0.0209553	0.0395901	0.06673	0.114739	0.190991	0.280145	0.366116	0.436956	0.474312	0.471155	0.429491	0.374363	0.319746	0.265721	0.218036	0.173214	0.146459	0.14301	0.143772
	-0.0771055	-0.0917435	-0.116845	-0.139553	-0.162784	-0.191768	-0.217686	-0.245601	-0.270994	-0.287302	-0.301583	-0.308439	-0.3051	-0.301541	-0.294757	-0.285769	-0.268536	-0.253288	-0.245059	-0.250519	-0.252397	-0.248814	-0.24215	-0.232826	-0.225471	-0.207944	-0.175693	-0.136413	-0.0961172	-0.0486381	0.00152348	0.0588104	0.124309	0.196261	0.264773	0.327869	0.391171	0.453094	0.509789	0.554089	0.577603	0.574707	0.545828	0.495156	0.433592	0.370697	0.318353	0.289111	0.27557
	0.0158464	0.0179859	0.0109586	-0.00558504	-0.0222253	-0.0369427	-0.0524612	-0.0655099	-0.0764656	-0.0838703	-0.0781473	-0.0620309	-0.030106	0.0100839	0.0413252	0.058899	0.060814	0.0544374	0.0364506	0.0177329	0.00746687	0.0100378	0.0257367	0.04893	0.0756775	0.0969662	0.114288	0.131573	0.133388	0.112937	0.083465	0.0535626	0.00949984	-0.0271452	-0.0514929	-0.0783414	-0.106735	-0.124498	-0.135063	-0.141009	-0.142429	-0.141873	-0.138146	-0.128659	-0.125975	-0.126892	-0.126725	-0.123551	-0.115159
	-0.251228	-0.321155	-0.376712	-0.400602	-0.398259	-0.377572	-0.348278	-0.319978	-0.297913	-0.286536	-0.274582	-0.265116	-0.255302	-0.238913	-0.205775	-0.166308	-0.126637	-0.0839704	-0.0347346	0.0126156	0.0549865	0.0957686	0.113924	0.107972	0.0793062	0.0284217	-0.0424747	-0.116193	-0.179648	-0.225148	-0.248527	-0.249532	-0.232164	-0.210054	-0.192555	-0.183831	-0.169395	-0.143842	-0.0985349	-0.0419265	0.0135306	0.0741843	0.138255	0.204975	0.263774	0.318214	0.360805	0.39795	0.438316
	0.20871	0.258365	0.30766	0.350081	0.376216	0.382113	0.385064	0.381258	0.378408	0.373919	0.353082	0.322806	0.280229	0.227625	0.176815	0.132953	0.0852692	0.0354479	-0.0119718	-0.0521689	-0.081548	-0.104421	-0.128637	-0.155345	-0.183213	-0.209045	-0.233724	-0.238783	-0.230245	-0.215954	-0.196325	-0.175484	-0.149747	-0.119914	-0.0867051	-0.0524592	-0.0212138	0.00379621	0.0189145	0.0257633	0.0402845	0.0681175	0.0939486	0.115292	0.12633	0.123735	0.101148	0.06285	0.0133374
	0.0998421	0.122829	0.13353	0.136097	0.125413	0.103979	0.0794437	0.0570833	0.0341289	0.01083	-0.0195808	-0.05591	-0.0962279	-0.130708	-0.150821	-0.15874	-0.154429	-0.133862	-0.0969142	-0.0422475	0.0263827	0.0936125	0.149833	0.196469	0.219339	0.21101	0.181481	0.13451	0.0789851	0.0189749	-0.0399121	-0.0979413	-0.158719	-0.211121	-0.249071	-0.262046	-0.253065	-0.233434	-0.20621	-0.181578	-0.161095	-0.148578	-0.137049	-0.120931	-0.10673	-0.0996985	-0.103187	-0.111536	-0.118816
	-0.34422	-0.324868	-0.309161	-0.292964	-0.27338	-0.259225	-0.262263	-0.277248	-0.301826	-0.331964	-0.363501	-0.386531	-0.397111	-0.401216	-0.403665	-0.401848	-0.387115	-0.356616	-0.303274	-0.23081	-0.152287	-0.0892528	-0.0518383	-0.0358459	-0.032896	-0.0305009	-0.0151884	0.0117914	0.0414233	0.0702932	0.0988747	0.139664	0.197145	0.259504	0.312167	0.352206	0.382794	0.405083	0.420846	0.436117	0.446227	0.438645	0.418683	0.383548	0.343915	0.306031	0.267416	0.245541	0.251268
	-0.243252	-0.185353	-0.124107	-0.061056	-0.0105805	0.0316965	0.0636781	0.076217	0.0749672	0.061345	0.041644	0.0144884	-0.0122235	-0.0330398	-0.0540345	-0.0811518	-0.101323	-0.106818	-0.106857	-0.103438	-0.0988317	-0.0977858	-0.104798	-0.114193	-0.132859	-0.163769	-0.198941	-0.228006	-0.247279	-0.257336	-0.257003	-0.239331	-0.204034	-0.156275	-0.109891	-0.0729355	-0.0384139	-0.00981718	0.00653639	0.00710906	-0.00480706	-0.0195588	-0.0412987	-0.0644385	-0.0895244	-0.109324	-0.109669	-0.079867	-0.0445722
	-0.328834	-0.290369	-0.249697	-0.204792	-0.157018	-0.109726	-0.0609367	-0.0102635	0.0353567	0.075429	0.106232	0.121728	0.129986	0.141245	0.151994	0.159524	0.164464	0.174417	0.189275	0.198915	0.200378	0.186493	0.157602	0.120528	0.0833373	0.0475907	0.0115244	-0.0296623	-0.0824517	-0.139006	-0.194571	-0.250768	-0.298148	-0.341058	-0.381412	-0.42028	-0.443982	-0.440209	-0.417349	-0.383379	-0.347945	-0.312802	-0.279375	-0.250929	-0.22728	-0.206552	-0.185598	-0.1631	-0.147619
	0.0419238	-0.00896636	-0.0652028	-0.113855	-0.14572	-0.17451	-0.196322	-0.202119	-0.196507	-0.177199	-0.139769	-0.0916398	-0.0453918	-0.0059295	0.0251789	0.0543462	0.0753027	0.0998339	0.133234	0.163505	0.185789	0.190022	0.168379	0.124812	0.0743874	0.0323955	-0.0097508	-0.045613	-0.076847	-0.12286	-0.176995	-0.236672	-0.303065	-0.361763	-0.393063	-0.394043	-0.376426	-0.34375	-0.287198	-0.215749	-0.150971	-0.0977689	-0.0595184	-0.0413564	-0.0380301	-0.0469327	-0.0641116	-0.0828728	-0.104597
	-0.096893	-0.0720113	-0.0443807	-0.0129152	0.0191429	0.0510898	0.0764034	0.0871029	0.0830206	0.062893	0.0280197	-0.0144013	-0.0609815	-0.110164	-0.153992	-0.189225	-0.217815	-0.240348	-0.257997	-0.268741	-0.269984	-0.257193	-0.233804	-0.202461	-0.166103	-0.130923	-0.102201	-0.0783437	-0.0630662	-0.0587884	-0.0606075	-0.0692346	-0.0823241	-0.096446	-0.109379	-0.121163	-0.132869	-0.143426	-0.15312	-0.162608	-0.171126	-0.174715	-0.16928	-0.157261	-0.141631	-0.125367	-0.109035	-0.0943442	-0.082845
	-0.12319	-0.140668	-0.165589	-0.187951	-0.204898	-0.212282	-0.212934	-0.215398	-0.220676	-0.226307	-0.227726	-0.228501	-0.225991	-0.218767	-0.208486	-0.194383	-0.176468	-0.150239	-0.12408	-0.105852	-0.100882	-0.109237	-0.125731	-0.143293	-0.159522	-0.168138	-0.170304	-0.179267	-0.193546	-0.214347	-0.246641	-0.285383	-0.31587	-0.341619	-0.365577	-0.386244	-0.385259	-0.361475	-0.3196	-0.271124	-0.23068	-0.188356	-0.140854	-0.0967541	-0.0528565	-0.0104212	0.0279324	0.0634248	0.0912348
Phoneme /i/
	0.0515036	0.0707725	0.0847114	0.0864437	0.0768126	0.0612541	0.0478884	0.0500554	0.0659602	0.0908802	0.128189	0.166697	0.196358	0.230176	0.278458	0.325794	0.365	0.387912	0.394432	0.393892	0.382024	0.379531	0.423442	0.489	0.567979	0.671682	0.787059	0.88225	0.960669	1.02098	1.05222	1.07456	1.06249	1.01708	0.939007	0.850869	0.787186	0.734764	0.70747	0.714072	0.751634	0.821811	0.919417	1.04051	1.18164	1.31922	1.43655	1.5211	1.56818
	0.130964	0.153229	0.161204	0.153439	0.13167	0.0979483	0.0607743	0.0161312	-0.0315739	-0.0748756	-0.0892232	-0.0781602	-0.0659996	-0.0584997	-0.0568717	-0.0528928	-0.042989	-0.0309647	-0.021429	-0.014655	-0.0130147	-0.013821	-0.0169198	-0.0267717	-0.0322327	-0.00280479	0.0439538	0.0869304	0.124238	0.152269	0.180412	0.199336	0.204986	0.201678	0.195397	0.19155	0.180957	0.158478	0.13362	0.104475	0.0621585	0.0354302	0.0318541	0.042775	0.0744798	0.118131	0.160257	0.1979	0.235088
	-0.265375	-0.252847	-0.234451	-0.214245	-0.195741	-0.179647	-0.166454	-0.16083	-0.164378	-0.175905	-0.189799	-0.206361	-0.227588	-0.250038	-0.270285	-0.284866	-0.288684	-0.27719	-0.256395	-0.229334	-0.198521	-0.16345	-0.124056	-0.0880278	-0.0589724	-0.0388765	-0.0188722	0.000702929	0.00885178	0.00557006	-0.00923096	-0.0319115	-0.0587446	-0.0844931	-0.106856	-0.121444	-0.124445	-0.126704	-0.119846	-0.109217	-0.102501	-0.0977606	-0.0997009	-0.107764	-0.119387	-0.136386	-0.159624	-0.179741	-0.196165
	0.204527	0.201909	0.189636	0.180389	0.159141	0.113265	0.0460391	-0.0387815	-0.127353	-0.205306	-0.261214	-0.292511	-0.309825	-0.314771	-0.303055	-0.286918	-0.275258	-0.25906	-0.238359	-0.225711	-0.216999	-0.214013	-0.21296	-0.201377	-0.177156	-0.142979	-0.0981873	-0.047646	-0.00651511	0.0208898	0.0336308	0.0369703	0.0399404	0.0492824	0.0752534	0.106969	0.131638	0.147181	0.151748	0.141772	0.113672	0.0801132	0.0435335	-0.00120654	-0.0453991	-0.0855866	-0.0981203	-0.0806664	-0.0516014
	-0.010057	-0.0138154	-0.0101162	-0.00904413	-0.0216684	-0.047404	-0.0793348	-0.117184	-0.152235	-0.177555	-0.195435	-0.205384	-0.208484	-0.214539	-0.226198	-0.2295	-0.220689	-0.207989	-0.189937	-0.168614	-0.136307	-0.087545	-0.0305043	0.0326547	0.0956766	0.15561	0.210761	0.251623	0.270267	0.267516	0.242445	0.203867	0.164302	0.116537	0.069491	0.0187181	-0.0248651	-0.0509649	-0.06214	-0.0650584	-0.0703088	-0.0775472	-0.0779953	-0.0646362	-0.0608189	-0.075335	-0.0955239	-0.114787	-0.134623
	0.0763253	0.0759604	0.0901691	0.107525	0.127794	0.140531	0.141964	0.133999	0.116467	0.0894949	0.0525665	0.00682749	-0.0420223	-0.0900288	-0.132079	-0.162911	-0.182782	-0.194836	-0.200741	-0.195589	-0.175693	-0.147997	-0.109968	-0.0678429	-0.0219635	0.0242151	0.0636673	0.0939851	0.116578	0.132097	0.138064	0.129474	0.106159	0.068959	0.0209663	-0.0313108	-0.0858173	-0.138425	-0.187586	-0.233647	-0.271289	-0.291178	-0.284307	-0.26577	-0.231911	-0.196636	-0.174068	-0.163428	-0.163411
	-0.0743825	-0.0476908	-0.0370503	-0.0414989	-0.0643783	-0.0979675	-0.140007	-0.190265	-0.242417	-0.28135	-0.292845	-0.287117	-0.266952	-0.231857	-0.187772	-0.134451	-0.0731714	-0.0143124	0.0363976	0.0847287	0.129968	0.164092	0.187572	0.198287	0.196701	0.180349	0.15482	0.12043	0.0756452	0.0294968	-0.0068933	-0.0373472	-0.0630609	-0.0854453	-0.103133	-0.127666	-0.160627	-0.196842	-0.236788	-0.276702	-0.308296	-0.33332	-0.350816	-0.350229	-0.33205	-0.305749	-0.263282	-0.203686	-0.138397
	0.271115	0.303805	0.313606	0.292005	0.240151	0.179827	0.128888	0.0814483	0.0423866	0.0158869	-0.00177307	-0.0132766	-0.0146885	0.00691099	0.0484337	0.0841242	0.108767	0.12864	0.141215	0.146505	0.148607	0.165153	0.192601	0.22603	0.269668	0.316709	0.360507	0.392504	0.406034	0.408031	0.409041	0.419958	0.434343	0.440313	0.430292	0.397806	0.341734	0.279062	0.222676	0.162144	0.107384	0.0750364	0.074884	0.0972098	0.131259	0.16386	0.193136	0.211806	0.226109
	-0.0204766	-0.0247395	-0.0338757	-0.0460855	-0.0590888	-0.073372	-0.0887608	-0.102204	-0.110206	-0.111006	-0.10356	-0.0938502	-0.0772777	-0.0579487	-0.0383515	-0.0200338	-0.00747711	0.00244453	0.00912132	0.00920706	-0.00175912	-0.0214378	-0.0480611	-0.0764835	-0.0983501	-0.0983356	-0.0716621	-0.0320411	0.0123629	0.0550228	0.0977456	0.140072	0.172632	0.195785	0.206331	0.201118	0.178753	0.152951	0.127338	0.0915704	0.0447292	-0.0091056	-0.0670078	-0.122767	-0.17173	-0.204734	-0.215636	-0.210026	-0.192875
	0.150493	0.160168	0.162683	0.152434	0.132775	0.111013	0.091523	0.0708169	0.0527935	0.0364963	0.0300004	0.0389156	0.0452501	0.0444548	0.0335125	0.0250526	0.0276114	0.0251252	0.0170763	0.00687526	-0.00330011	-0.0160281	-0.0296721	-0.044394	-0.057238	-0.0650782	-0.0571483	-0.0416335	-0.0250336	-0.00714575	0.00778622	0.0230752	0.0419481	0.0662938	0.0925421	0.114789	0.131974	0.138595	0.132498	0.114342	0.0873579	0.0515249	0.0129943	-0.0194718	-0.0470023	-0.0723096	-0.091426	-0.10134	-0.109454
	0.11677	0.129405	0.132554	0.125968	0.117644	0.104755	0.0901782	0.0796579	0.0768403	0.0966715	0.129947	0.164099	0.199054	0.235565	0.273288	0.302407	0.31694	0.320785	0.31742	0.308967	0.314626	0.344323	0.392774	0.461572	0.556179	0.668127	0.784691	0.900624	1.00591	1.08342	1.13142	1.15448	1.14591	1.10899	1.06621	1.01854	0.959758	0.895343	0.830274	0.76881	0.710011	0.663455	0.642796	0.643303	0.655832	0.660699	0.654842	0.643641	0.631906
	0.0328708	0.0768525	0.0962703	0.0911154	0.062923	0.0166583	-0.0263861	-0.0621875	-0.0973233	-0.127493	-0.155943	-0.17819	-0.18832	-0.187952	-0.181075	-0.170283	-0.160061	-0.144392	-0.126987	-0.115706	-0.112666	-0.116447	-0.119677	-0.111162	-0.089543	-0.0659099	-0.0393607	-0.00074998	0.0530476	0.102344	0.146828	0.182594	0.19614	0.181496	0.141737	0.0868645	0.028832	-0.022253	-0.061135	-0.0892962	-0.104666	-0.101791	-0.0857158	-0.0604831	-0.0299432	0.00436406	0.0320866	0.0452988	0.0435901
	0.280625	0.257825	0.234845	0.215137	0.193421	0.165546	0.137278	0.119334	0.106046	0.0950765	0.0913624	0.100317	0.116747	0.129653	0.137582	0.142197	0.137643	0.124752	0.106445	0.0802336	0.0483989	0.01363	-0.0223247	-0.05841	-0.0946086	-0.128492	-0.154133	-0.1624	-0.146263	-0.116355	-0.0879396	-0.0658048	-0.0503207	-0.0392721	-0.0330236	-0.0315379	-0.0304599	-0.0322904	-0.0423473	-0.0619413	-0.0913059	-0.125665	-0.164983	-0.208148	-0.253402	-0.291996	-0.318151	-0.336399	-0.348093
	0.365294	0.383972	0.394276	0.393629	0.377145	0.364754	0.379648	0.401896	0.434177	0.451836	0.452372	0.438242	0.416139	0.392057	0.369083	0.345678	0.318261	0.285558	0.253109	0.237456	0.23697	0.237622	0.236321	0.235926	0.233959	0.227708	0.215436	0.196217	0.171091	0.141979	0.109634	0.0772093	0.0485333	0.0218275	-0.00570324	-0.0329243	-0.0594121	-0.0822494	-0.101357	-0.115411	-0.122221	-0.123513	-0.118008	-0.109682	-0.105681	-0.105391	-0.1077	-0.109109	-0.105401
	-0.00621437	0.0138008	0.0167912	0.00858187	-0.0138681	-0.0337658	-0.0291533	0.0104795	0.0755838	0.152431	0.237362	0.329167	0.424164	0.510769	0.568015	0.59629	0.594176	0.570434	0.53903	0.514369	0.508797	0.53951	0.638587	0.770728	0.905639	1.06313	1.21931	1.34896	1.42587	1.43951	1.39328	1.30706	1.21528	1.13534	1.06013	0.997966	0.960271	0.944059	0.95306	0.995782	1.06252	1.13605	1.20626	1.26689	1.33283	1.40149	1.44516	1.48075	1.5309
	0.0117859	0.0471722	0.0625895	0.0548873	0.0296187	-0.00441453	-0.0357121	-0.0506921	-0.0443264	-0.0273192	-0.00955619	0.00420965	0.0110444	0.00400406	-0.016313	-0.0452513	-0.0828844	-0.115198	-0.144837	-0.169248	-0.184684	-0.184883	-0.164867	-0.128156	-0.0807996	-0.0184227	0.0525794	0.1241	0.18231	0.215892	0.225904	0.211272	0.181115	0.143429	0.0967573	0.0503791	0.00535516	-0.0370102	-0.0683108	-0.0915402	-0.111775	-0.130383	-0.145056	-0.1599	-0.170795	-0.16606	-0.148557	-0.114907	-0.0712015
	-0.0334162	-0.0649131	-0.0877529	-0.107735	-0.126682	-0.143342	-0.155056	-0.164177	-0.173075	-0.18437	-0.199481	-0.215469	-0.226074	-0.223414	-0.20368	-0.173931	-0.138801	-0.0991464	-0.0640389	-0.0397672	-0.0266003	-0.0225247	-0.025025	-0.0271314	-0.03219	-0.0481729	-0.0718249	-0.0996582	-0.124922	-0.141582	-0.146156	-0.140937	-0.130597	-0.112938	-0.0889873	-0.0619426	-0.0190167	0.0397969	0.110529	0.186714	0.254697	0.309911	0.346871	0.360368	0.34617	0.310108	0.261539	0.194606	0.118021
	-0.211583	-0.17526	-0.145359	-0.121854	-0.108176	-0.0989886	-0.0993468	-0.110526	-0.137775	-0.169841	-0.202715	-0.233627	-0.242496	-0.232086	-0.193691	-0.116592	-0.0180177	0.0846658	0.184264	0.27241	0.345054	0.403633	0.450347	0.492556	0.507647	0.487408	0.436301	0.356796	0.262363	0.158392	0.0577579	-0.0254618	-0.0868663	-0.12864	-0.153395	-0.163718	-0.150898	-0.117213	-0.0773577	-0.0465786	-0.0221547	-0.0067887	-0.000523417	0.00127914	0.0145453	0.0490682	0.0821105	0.119244	0.183252
	0.189391	0.20044	0.189829	0.166756	0.12801	0.0833048	0.0463132	0.0269505	0.0228469	0.0294189	0.0454145	0.066247	0.0829081	0.0872443	0.0827844	0.0834534	0.0860173	0.0853392	0.0894144	0.093713	0.10473	0.142112	0.199617	0.257883	0.322479	0.389988	0.452909	0.520678	0.59967	0.666065	0.714526	0.749758	0.758424	0.743563	0.726019	0.704699	0.676489	0.650769	0.630026	0.618291	0.614699	0.630413	0.682781	0.766169	0.862804	0.949638	1.01592	1.06992	1.10112
	-0.0512058	-0.0630338	-0.0684407	-0.0800906	-0.101653	-0.130146	-0.160974	-0.182391	-0.198232	-0.204169	-0.207936	-0.213845	-0.223344	-0.238564	-0.262235	-0.286644	-0.307963	-0.321117	-0.31643	-0.28516	-0.23694	-0.181629	-0.121492	-0.0579156	0.00497191	0.0752537	0.147126	0.207405	0.255774	0.282355	0.281512	0.269629	0.252843	0.236593	0.221974	0.207436	0.195684	0.183555	0.171488	0.159586	0.150069	0.139317	0.140254	0.150052	0.155949	0.151494	0.139566	0.115722	0.0765518
	-0.0366198	-0.026671	-0.0245307	-0.0182708	-0.000919182	0.0269485	0.0740179	0.128564	0.17512	0.214469	0.247789	0.272363	0.27959	0.266481	0.235601	0.200842	0.159012	0.108326	0.0526153	0.00175797	-0.0155349	0.00746104	0.0612183	0.138204	0.235697	0.34154	0.439909	0.514554	0.556969	0.565167	0.545575	0.514852	0.474238	0.419011	0.357282	0.290961	0.230735	0.192706	0.189282	0.213211	0.266346	0.345674	0.452314	0.557637	0.647048	0.724298	0.788226	0.829232	0.838808
	-0.0644773	-0.092019	-0.118834	-0.146295	-0.171137	-0.193686	-0.21065	-0.207777	-0.195925	-0.183099	-0.175889	-0.181042	-0.195544	-0.217548	-0.242603	-0.269447	-0.287579	-0.288439	-0.278919	-0.262281	-0.238956	-0.207216	-0.16546	-0.121615	-0.0736426	-0.00518972	0.0696287	0.134574	0.183964	0.215651	0.231064	0.227863	0.212541	0.195227	0.182743	0.167663	0.148362	0.125215	0.10368	0.095017	0.0930658	0.101516	0.108692	0.106406	0.0942259	0.0773621	0.0580007	0.0298086	-0.0109815
	0.0217955	0.0779434	0.126012	0.161383	0.183974	0.20073	0.216478	0.226683	0.234201	0.251586	0.275685	0.31044	0.375971	0.432568	0.470283	0.495626	0.513767	0.526138	0.545841	0.578682	0.6307	0.708897	0.814022	0.959382	1.11893	1.27272	1.412	1.50856	1.55856	1.56197	1.53216	1.48752	1.42469	1.36243	1.30299	1.24702	1.19655	1.14959	1.09903	1.0417	0.984361	0.920228	0.859129	0.819482	0.804921	0.800221	0.814309	0.857095	0.904008
	0.055411	0.0634935	0.0709773	0.0716008	0.0702336	0.0641584	0.0489439	0.0345778	0.0166416	-0.00641289	-0.0279791	-0.0451505	-0.059443	-0.0713105	-0.0800995	-0.0861422	-0.0953855	-0.108892	-0.120177	-0.12375	-0.123252	-0.119116	-0.114924	-0.112721	-0.105951	-0.0962452	-0.0836449	-0.0541924	-0.0220099	0.00150465	0.0152349	0.0258598	0.040909	0.0631641	0.0894667	0.114172	0.132239	0.140296	0.137401	0.122003	0.0952227	0.0635334	0.0325031	-0.000500561	-0.0296012	-0.0522381	-0.0732717	-0.097801	-0.119082
	0.306386	0.280718	0.255312	0.227045	0.197091	0.185356	0.180813	0.175617	0.168776	0.162029	0.163664	0.166939	0.173964	0.178396	0.173133	0.162268	0.158892	0.158794	0.146111	0.123337	0.0915623	0.0542735	0.0170518	-0.020162	-0.0583114	-0.0908816	-0.106516	-0.101563	-0.0780882	-0.0481374	-0.0225344	-0.00364377	0.00718671	0.00872967	0.00509902	0.00429009	0.00354196	-0.00551685	-0.0228272	-0.0450049	-0.0728693	-0.108334	-0.149672	-0.18884	-0.223876	-0.253794	-0.275985	-0.288468	-0.28963
	-0.104651	-0.112293	-0.119949	-0.129633	-0.144799	-0.170818	-0.197606	-0.216568	-0.2303	-0.228727	-0.215133	-0.193483	-0.1657	-0.128806	-0.084282	-0.0398589	0.00266099	0.0355652	0.0568236	0.0645343	0.0574932	0.0335921	-0.00208225	-0.0409275	-0.0735229	-0.0938202	-0.105717	-0.109772	-0.104593	-0.0993757	-0.0945725	-0.0825967	-0.0646228	-0.0474708	-0.0318575	-0.0251181	-0.0305169	-0.0484291	-0.0754795	-0.102359	-0.11969	-0.12273	-0.11759	-0.105801	-0.0943138	-0.0860439	-0.0841957	-0.0847	-0.0826587
	-0.107175	-0.0990247	-0.0907555	-0.0834992	-0.0870124	-0.104221	-0.128786	-0.150211	-0.157363	-0.150016	-0.119786	-0.0573429	0.0191259	0.092797	0.153133	0.192751	0.217129	0.224129	0.204293	0.170034	0.137161	0.0981607	0.0554489	0.0148965	-0.0157793	-0.0440152	-0.0670488	-0.0876094	-0.109243	-0.123904	-0.130965	-0.127515	-0.116873	-0.106746	-0.100226	-0.0901909	-0.0790337	-0.0743101	-0.0794781	-0.0897568	-0.0939895	-0.0804431	-0.0502747	-0.0104632	0.022579	0.0482225	0.0562215	0.0410604	0.00594889
	-0.219877	-0.204648	-0.189801	-0.175685	-0.160658	-0.146648	-0.133813	-0.117732	-0.0971243	-0.0782866	-0.0647406	-0.0533898	-0.0447164	-0.0409084	-0.0365242	-0.0304089	-0.0235817	-0.015869	-0.00541417	0.00984598	0.0267841	0.0412699	0.0490531	0.0496728	0.0484676	0.0452963	0.0414255	0.0424411	0.052071	0.0634999	0.0696558	0.0676003	0.0560755	0.0354224	0.0034353	-0.0435317	-0.0954723	-0.147789	-0.198958	-0.241253	-0.270944	-0.289793	-0.29482	-0.283208	-0.263507	-0.237828	-0.208435	-0.177408	-0.149323
	-0.0791771	-0.0778061	-0.0780999	-0.0682228	-0.053132	-0.0303849	-0.00615584	0.0102093	0.0182238	0.0130628	-0.000852194	-0.0290572	-0.0681197	-0.106952	-0.140505	-0.162746	-0.183634	-0.204193	-0.228002	-0.252579	-0.26724	-0.268719	-0.263112	-0.251679	-0.226852	-0.183434	-0.134241	-0.0914556	-0.0564739	-0.0273706	-0.000888485	0.0282954	0.0564697	0.0774837	0.0873919	0.0838151	0.05959	0.014323	-0.0398458	-0.0944912	-0.136136	-0.143019	-0.115823	-0.0737017	-0.0332021	-0.00165266	0.0130897	0.0138279	0.00755477
	0.0594145	0.0604598	0.0441542	0.0131019	-0.0246395	-0.0648979	-0.0886963	-0.0755284	-0.0387734	0.00856793	0.0639909	0.129483	0.205552	0.28302	0.352219	0.410023	0.448251	0.470573	0.479772	0.482499	0.490228	0.517339	0.60145	0.728079	0.846602	0.95065	1.0447	1.1142	1.17419	1.19939	1.18903	1.16364	1.13336	1.11012	1.08839	1.05652	1.01999	0.992255	0.982331	0.990361	1.01483	1.05564	1.1136	1.17849	1.26342	1.34805	1.39791	1.4142	1.40868
	0.22396	0.226882	0.219319	0.204083	0.177803	0.143549	0.105901	0.0658892	0.0305221	0.00614679	-0.00467551	-0.00738535	0.000475646	0.0175705	0.0301156	0.0358511	0.0345204	0.0275923	0.0182155	0.012753	0.0126064	0.01518	0.0167298	0.00917919	-0.00797173	-0.0289605	-0.0444611	-0.0554903	-0.0644945	-0.0652898	-0.0549968	-0.0351768	-0.0120289	0.013751	0.0311941	0.0361801	0.033481	0.0219454	-0.00388077	-0.0357939	-0.06247	-0.0802084	-0.0883392	-0.0862141	-0.073862	-0.0550828	-0.0361334	-0.0243834	-0.0204119
	0.0143531	0.0369997	0.0391792	0.0178903	-0.0139832	-0.0402112	-0.0554789	-0.0638624	-0.054142	-0.0202642	0.0489581	0.153506	0.27939	0.410581	0.529442	0.619733	0.665116	0.662603	0.618103	0.563504	0.539317	0.553725	0.619287	0.719711	0.836004	0.985162	1.149	1.29246	1.43332	1.54593	1.62003	1.67236	1.70429	1.71546	1.71411	1.70305	1.66437	1.58343	1.46588	1.33073	1.20397	1.101	1.01963	0.973871	0.970239	0.995444	1.03075	1.07245	1.14079
	-0.0869241	-0.0318916	0.0130761	0.0384286	0.0475436	0.0527496	0.0571713	0.0610688	0.0757666	0.0869118	0.0927536	0.0930731	0.0861885	0.0675039	0.0347416	-0.00632794	-0.0472176	-0.076695	-0.0725565	-0.0507849	-0.0147778	0.0540948	0.155256	0.268591	0.378592	0.479316	0.562017	0.625581	0.672811	0.692528	0.695734	0.698162	0.704278	0.697567	0.676554	0.64144	0.599921	0.567611	0.558737	0.595431	0.691453	0.833181	0.997797	1.15214	1.2837	1.38789	1.46005	1.49218	1.48211
	0.0913714	0.0921074	0.0900706	0.0863982	0.0751405	0.0616464	0.0492504	0.0303752	-0.00266078	-0.0311557	-0.0523738	-0.0706318	-0.0804995	-0.0883429	-0.0938949	-0.102165	-0.104134	-0.082726	-0.0443714	0.00641455	0.0595502	0.13016	0.212832	0.294868	0.370231	0.418752	0.452222	0.480247	0.503998	0.515026	0.503938	0.48596	0.48082	0.492671	0.512101	0.526951	0.549573	0.565173	0.570338	0.573239	0.582016	0.589518	0.598277	0.600188	0.587944	0.578044	0.564985	0.535937	0.48523
	0.0316852	0.0552788	0.0499043	0.0222196	-0.0232485	-0.0769898	-0.129544	-0.184237	-0.229076	-0.248008	-0.243362	-0.20859	-0.140963	-0.0523422	0.0433772	0.142297	0.2461	0.334498	0.395456	0.426143	0.437525	0.433421	0.421661	0.407443	0.381459	0.344222	0.298911	0.250978	0.193741	0.150548	0.127929	0.114846	0.111942	0.107944	0.113746	0.12826	0.137998	0.137986	0.140587	0.145067	0.153624	0.174197	0.19828	0.22691	0.253532	0.259565	0.243891	0.219761	0.210417
	0.242373	0.264626	0.269156	0.248215	0.206078	0.147799	0.0777691	0.0178064	-0.0360702	-0.0830555	-0.119381	-0.140227	-0.143367	-0.137263	-0.118945	-0.0990734	-0.0948269	-0.105598	-0.120344	-0.125888	-0.115178	-0.0739832	-0.0201674	0.0405121	0.108849	0.183265	0.26661	0.349986	0.423726	0.486875	0.521307	0.52574	0.515175	0.492061	0.465804	0.434001	0.388817	0.34007	0.304124	0.278809	0.256502	0.239279	0.248956	0.296699	0.369446	0.447484	0.501547	0.520247	0.508824
	-0.142298	-0.1058	-0.082866	-0.0733159	-0.0722241	-0.0761699	-0.0697682	-0.0455473	-0.0241239	-0.00632457	0.0282872	0.0666303	0.101931	0.13333	0.161482	0.186016	0.213086	0.233647	0.240261	0.233559	0.210449	0.173979	0.137582	0.107468	0.0860715	0.0743714	0.086367	0.120417	0.15824	0.194975	0.232754	0.270755	0.302369	0.33272	0.367795	0.397362	0.410589	0.417747	0.426455	0.438317	0.453999	0.471645	0.476321	0.477192	0.475139	0.4531	0.433635	0.428344	0.428637
	0.171718	0.161567	0.139849	0.112001	0.0812025	0.0481368	0.0229233	0.00545686	-0.00444439	-0.00813151	-0.0113652	-0.0167897	-0.0261626	-0.0391857	-0.0535165	-0.0638412	-0.0733101	-0.0833186	-0.0908591	-0.0982342	-0.105574	-0.102307	-0.0936917	-0.0872207	-0.0751878	-0.0631226	-0.0596604	-0.0656001	-0.0802214	-0.0979753	-0.118673	-0.145545	-0.177594	-0.212776	-0.244801	-0.271024	-0.294931	-0.314322	-0.331896	-0.349306	-0.366522	-0.383051	-0.394758	-0.401858	-0.400005	-0.389918	-0.378354	-0.362832	-0.344462
	-0.111136	-0.100104	-0.0894446	-0.0788166	-0.070752	-0.069177	-0.0719902	-0.0731219	-0.0689079	-0.0578113	-0.0412712	-0.0186051	0.0128813	0.0549975	0.096872	0.129227	0.152818	0.169275	0.174563	0.167704	0.154008	0.13524	0.104493	0.0684715	0.032097	-0.00375502	-0.0366771	-0.0676102	-0.0985815	-0.128458	-0.155389	-0.171841	-0.183863	-0.192471	-0.198807	-0.208375	-0.222233	-0.239137	-0.254641	-0.266456	-0.27722	-0.283096	-0.283562	-0.281768	-0.273567	-0.258345	-0.24025	-0.215826	-0.185377
	-0.174843	-0.165363	-0.165736	-0.175408	-0.189733	-0.201618	-0.209639	-0.209697	-0.195357	-0.170016	-0.140515	-0.0987254	-0.0517666	-0.000803431	0.0471117	0.0838705	0.106915	0.109978	0.0954926	0.0720676	0.0484567	0.025989	0.00234046	-0.0260306	-0.0551675	-0.0809921	-0.0952724	-0.10082	-0.108429	-0.11521	-0.116321	-0.113231	-0.109823	-0.110918	-0.121343	-0.136543	-0.151474	-0.170729	-0.196379	-0.224	-0.239537	-0.23542	-0.219771	-0.200753	-0.171074	-0.129628	-0.0883811	-0.0546958	-0.0303773
	-0.00203167	-0.0227667	-0.0513387	-0.0851645	-0.121979	-0.158145	-0.185353	-0.199397	-0.206719	-0.207712	-0.20718	-0.206408	-0.208694	-0.212464	-0.215954	-0.221491	-0.229588	-0.23855	-0.24315	-0.243283	-0.238193	-0.226557	-0.210609	-0.194414	-0.177396	-0.154929	-0.131004	-0.105905	-0.0743964	-0.0481897	-0.0330772	-0.0261259	-0.0278104	-0.0412051	-0.0527633	-0.0711554	-0.0951221	-0.116824	-0.129723	-0.133888	-0.139593	-0.148883	-0.161766	-0.178752	-0.19544	-0.21029	-0.219679	-0.224924	-0.230275
	-0.154434	-0.149949	-0.155431	-0.170128	-0.194809	-0.221987	-0.249169	-0.272922	-0.285634	-0.283671	-0.259604	-0.216816	-0.172075	-0.13315	-0.106123	-0.0842121	-0.0727692	-0.0734563	-0.0824453	-0.0958034	-0.105448	-0.109939	-0.112207	-0.113227	-0.107558	-0.0994761	-0.0931581	-0.0900246	-0.0891859	-0.0878531	-0.0845901	-0.0788691	-0.0778946	-0.0849488	-0.0975448	-0.125749	-0.170646	-0.227141	-0.281299	-0.326372	-0.35923	-0.378162	-0.383979	-0.373698	-0.348829	-0.313421	-0.270655	-0.22596	-0.179138
	-0.109727	-0.11118	-0.118816	-0.127938	-0.146201	-0.167712	-0.183293	-0.185693	-0.184468	-0.187068	-0.193221	-0.202897	-0.216495	-0.229617	-0.23829	-0.248209	-0.262408	-0.274871	-0.280086	-0.274243	-0.258603	-0.231884	-0.194101	-0.15356	-0.112079	-0.0742201	-0.0461223	-0.0274253	-0.014628	-0.00628391	-0.00323262	-0.00674409	-0.0173062	-0.0331004	-0.0489743	-0.0636892	-0.0803997	-0.0970474	-0.111555	-0.127077	-0.141636	-0.153159	-0.162501	-0.171782	-0.181935	-0.185542	-0.177581	-0.156445	-0.137217
	0.194699	0.209283	0.211836	0.207881	0.197126	0.183062	0.16768	0.142694	0.11612	0.0832616	0.0491635	0.0249278	7.22803e-06	-0.0184618	-0.0301525	-0.0296057	-0.0207114	-0.00969936	0.010426	0.041672	0.0686558	0.0865069	0.0986499	0.104152	0.10393	0.0931384	0.078982	0.0768783	0.093261	0.124179	0.159275	0.194636	0.226318	0.249513	0.255935	0.246895	0.234053	0.233257	0.238971	0.235847	0.226688	0.226767	0.236409	0.234735	0.215597	0.181375	0.138948	0.109243	0.0903898
	-0.224707	-0.235529	-0.242165	-0.240293	-0.23911	-0.2343	-0.224371	-0.217008	-0.21653	-0.224923	-0.239131	-0.255539	-0.270428	-0.279087	-0.284527	-0.288592	-0.289926	-0.282285	-0.265532	-0.239175	-0.207085	-0.172863	-0.140794	-0.119775	-0.102722	-0.0886967	-0.0815807	-0.0789318	-0.07541	-0.0713904	-0.0720795	-0.0776126	-0.0870028	-0.0985732	-0.109934	-0.127243	-0.148385	-0.168723	-0.181937	-0.188962	-0.193829	-0.200218	-0.202609	-0.198939	-0.196251	-0.195626	-0.191642	-0.181594	-0.16681
	-0.0626568	-0.0573671	-0.0479104	-0.0340733	-0.0281186	-0.0338286	-0.0429453	-0.0497434	-0.051322	-0.0348922	0.000424546	0.0442729	0.0838631	0.120695	0.154166	0.179288	0.198815	0.210536	0.211911	0.199964	0.180677	0.156939	0.147122	0.13972	0.121926	0.0952504	0.062019	0.0357677	0.0239965	0.0253656	0.0287931	0.0249413	0.0197736	0.0222128	0.0354904	0.0546415	0.0728984	0.0891025	0.10977	0.150753	0.199076	0.239719	0.26528	0.297905	0.334236	0.3545	0.35836	0.367649	0.383458
	-0.0143611	0.0311123	0.0522598	0.0531374	0.0378605	0.0140995	-0.00126975	0.00267332	0.0203611	0.0473592	0.0926016	0.160141	0.232071	0.299403	0.358681	0.397806	0.417581	0.416081	0.394987	0.367205	0.345066	0.368763	0.42268	0.486762	0.575132	0.683724	0.823461	0.968766	1.08799	1.17151	1.21079	1.21013	1.17702	1.12708	1.07052	1.02362	0.982424	0.931872	0.873409	0.810048	0.770162	0.771228	0.804482	0.878887	0.976559	1.06326	1.12585	1.15068	1.15271
	-0.0880974	-0.0909484	-0.0946523	-0.102984	-0.1172	-0.137009	-0.154384	-0.161646	-0.16249	-0.159558	-0.153806	-0.147796	-0.139351	-0.126645	-0.112766	-0.100243	-0.0898244	-0.0808392	-0.073749	-0.0665794	-0.056254	-0.0429251	-0.0307239	-0.0226082	-0.0180999	-0.0151982	-0.0168053	-0.0261187	-0.0424693	-0.0623364	-0.0806767	-0.0991493	-0.118915	-0.144423	-0.169126	-0.184401	-0.198925	-0.2146	-0.224085	-0.218019	-0.194619	-0.162601	-0.125221	-0.0888168	-0.0654268	-0.0570286	-0.0624428	-0.0813173	-0.105752
	0.123576	0.139333	0.128589	0.0957142	0.0433537	-0.0266889	-0.0987829	-0.162918	-0.215632	-0.231325	-0.221239	-0.198463	-0.167318	-0.133044	-0.094281	-0.0637436	-0.0433886	-0.0253699	-0.00991598	0.000524667	5.15728e-05	-0.0203109	-0.0517619	-0.0778719	-0.0961424	-0.0936706	-0.0722435	-0.0547427	-0.0573342	-0.0771457	-0.102133	-0.135318	-0.175731	-0.222922	-0.274678	-0.308205	-0.313833	-0.298771	-0.264206	-0.204995	-0.125375	-0.0341754	0.0579643	0.137253	0.193639	0.22868	0.242752	0.2375	0.213522
	-0.0196879	-0.00122761	0.00485972	0.00318195	-0.00773457	-0.0283703	-0.048944	-0.0630623	-0.0598626	-0.0361343	0.000109354	0.0462039	0.0993236	0.15543	0.201105	0.227963	0.231422	0.215235	0.183536	0.147028	0.115414	0.105241	0.139253	0.22345	0.33609	0.459199	0.599798	0.735838	0.856809	0.976622	1.0659	1.10887	1.11434	1.08218	1.02246	0.93972	0.847583	0.755334	0.666435	0.599937	0.568544	0.563786	0.570807	0.580766	0.589167	0.589019	0.580406	0.564482	0.561682
	-0.022143	-0.0112358	-0.0170498	-0.032548	-0.0546566	-0.0846371	-0.117591	-0.149186	-0.168845	-0.171209	-0.165132	-0.1554	-0.148767	-0.152888	-0.166377	-0.180122	-0.198386	-0.224742	-0.257204	-0.293363	-0.32374	-0.342018	-0.348714	-0.338842	-0.303461	-0.248469	-0.189442	-0.130974	-0.0810348	-0.0515301	-0.0418703	-0.049364	-0.0718611	-0.102459	-0.139065	-0.174954	-0.202813	-0.223677	-0.243803	-0.262754	-0.28185	-0.301955	-0.315276	-0.31498	-0.293129	-0.257357	-0.218111	-0.179773	-0.147071
	-0.00910391	0.0131201	0.0444198	0.0786105	0.109694	0.129997	0.132138	0.118118	0.0930005	0.0585973	0.0160314	-0.030095	-0.0742402	-0.109319	-0.13711	-0.15628	-0.166851	-0.169666	-0.164334	-0.150968	-0.134904	-0.122189	-0.114445	-0.107528	-0.0976783	-0.0879919	-0.0799473	-0.0794321	-0.0898053	-0.106466	-0.126062	-0.1471	-0.165027	-0.179971	-0.189858	-0.195269	-0.197845	-0.198343	-0.193329	-0.176134	-0.154029	-0.136458	-0.11989	-0.104719	-0.0927346	-0.0839055	-0.0808389	-0.0886558	-0.109329
	0.212516	0.26505	0.303588	0.321521	0.31874	0.292966	0.255271	0.222168	0.179234	0.112488	0.0316303	-0.0534659	-0.144228	-0.227557	-0.289031	-0.317902	-0.321314	-0.30506	-0.280339	-0.246468	-0.205871	-0.164422	-0.121153	-0.0743459	-0.0211532	0.0172929	0.0356944	0.0384658	0.0246816	0.00832008	-0.00736075	-0.0122971	0.00126744	0.0267207	0.0509068	0.0836344	0.131355	0.192132	0.259077	0.322792	0.378734	0.408874	0.417951	0.415549	0.417663	0.419112	0.413615	0.411998	0.400311
	-0.0735128	-0.0569559	-0.0525733	-0.0614376	-0.0788116	-0.097319	-0.11363	-0.123568	-0.118135	-0.0905342	-0.0477845	-0.00390296	0.0318707	0.0603562	0.0791733	0.0835492	0.0769067	0.0643605	0.0438891	0.0183866	-0.0100105	-0.0424326	-0.0790426	-0.121699	-0.16993	-0.222162	-0.272795	-0.315698	-0.345506	-0.362382	-0.367832	-0.360665	-0.338825	-0.309063	-0.275738	-0.237732	-0.198594	-0.158966	-0.119705	-0.0832394	-0.0541463	-0.0338116	-0.0293954	-0.0416556	-0.0643497	-0.0949408	-0.127894	-0.15718	-0.181796
	0.0480146	0.0770978	0.0834519	0.0742789	0.0430033	-0.00886044	-0.0776549	-0.152489	-0.221703	-0.256918	-0.267588	-0.27104	-0.266952	-0.258768	-0.24749	-0.23315	-0.222729	-0.203898	-0.168318	-0.134261	-0.0921265	-0.032463	0.0416213	0.11909	0.205444	0.308918	0.406442	0.478043	0.522127	0.54558	0.557401	0.55494	0.53155	0.489298	0.427526	0.35205	0.284127	0.23035	0.175344	0.124261	0.0883531	0.070874	0.0701635	0.09725	0.14434	0.20705	0.269458	0.311462	0.329019
	0.167098	0.212563	0.256574	0.287729	0.302219	0.300297	0.296136	0.302	0.304475	0.302418	0.29777	0.295651	0.298933	0.305664	0.31113	0.313375	0.315616	0.312926	0.309169	0.302189	0.284766	0.256474	0.222	0.183481	0.146815	0.122169	0.103904	0.0879823	0.0758332	0.0603029	0.0430979	0.0248237	0.0104665	-0.000254449	-0.0118974	-0.021037	-0.0239366	-0.0241956	-0.0262745	-0.0338029	-0.0477393	-0.0663004	-0.08451	-0.0989086	-0.107225	-0.112803	-0.116455	-0.116385	-0.112568
	0.140034	0.142699	0.141815	0.135043	0.12256	0.100435	0.0695252	0.0308049	-0.0152215	-0.0656654	-0.108202	-0.134415	-0.144377	-0.13896	-0.127772	-0.112995	-0.0933125	-0.06361	-0.019896	0.0420378	0.113075	0.177598	0.227233	0.254188	0.266586	0.263368	0.251994	0.23963	0.214949	0.177193	0.139017	0.100929	0.0543453	0.00460616	-0.0404233	-0.0791779	-0.112062	-0.13554	-0.145747	-0.143144	-0.130367	-0.10936	-0.0840018	-0.0613482	-0.0514416	-0.05359	-0.06109	-0.071718	-0.0856912
	-0.0484149	-0.0519561	-0.0611074	-0.0793522	-0.10717	-0.140587	-0.178053	-0.21369	-0.232593	-0.232057	-0.217777	-0.193807	-0.166256	-0.12708	-0.0763674	-0.0287488	0.0137245	0.0437746	0.0558959	0.0539091	0.035651	0.00272025	-0.0358787	-0.0738872	-0.10011	-0.114431	-0.12013	-0.119714	-0.114115	-0.106663	-0.0974046	-0.089282	-0.0829212	-0.0750464	-0.072919	-0.072583	-0.0673011	-0.0612725	-0.0578696	-0.0534261	-0.0388437	-0.013374	0.0122451	0.0291519	0.0338529	0.0266889	0.0134491	-0.00589653	-0.019693
	0.0594624	0.0444878	0.0273149	0.00500336	-0.0214128	-0.0531719	-0.0898248	-0.128179	-0.159762	-0.172834	-0.162385	-0.134112	-0.0854885	-0.0294623	0.0192897	0.0548914	0.0814262	0.10745	0.125423	0.135315	0.136228	0.129333	0.121703	0.10959	0.100293	0.113701	0.139802	0.160118	0.18404	0.212772	0.229814	0.237457	0.236112	0.216593	0.185505	0.162966	0.145331	0.119384	0.0869787	0.0408119	-0.0116558	-0.0627643	-0.104035	-0.130327	-0.131377	-0.112525	-0.0835155	-0.0449706	-0.00674364
	0.111859	0.117455	0.116603	0.11114	0.103253	0.0913784	0.0727731	0.0519967	0.0407624	0.0360475	0.0283638	0.0197329	0.0139851	0.0131703	0.0122831	0.0123579	0.0203892	0.0281451	0.0301042	0.0260726	0.015454	-0.00436922	-0.0320325	-0.0678093	-0.111114	-0.150786	-0.178908	-0.190084	-0.194328	-0.19479	-0.178359	-0.154135	-0.134163	-0.122448	-0.123506	-0.137197	-0.161861	-0.190538	-0.220837	-0.251799	-0.277898	-0.296676	-0.31183	-0.322955	-0.330395	-0.335774	-0.337055	-0.332586	-0.319973
	-0.0645622	-0.101257	-0.140318	-0.169214	-0.181524	-0.183397	-0.172726	-0.155524	-0.137435	-0.122439	-0.11425	-0.108784	-0.104355	-0.103275	-0.10632	-0.107068	-0.104482	-0.104326	-0.106724	-0.111969	-0.118749	-0.125671	-0.133495	-0.143383	-0.161635	-0.190032	-0.227231	-0.262611	-0.288498	-0.308508	-0.319845	-0.32181	-0.317055	-0.30809	-0.297296	-0.283561	-0.267488	-0.251545	-0.232488	-0.214771	-0.20157	-0.188265	-0.175441	-0.169314	-0.171128	-0.176715	-0.187394	-0.203705	-0.222702
	0.0773745	0.10511	0.128596	0.143874	0.148678	0.14977	0.161802	0.186637	0.220541	0.268966	0.33425	0.401016	0.458085	0.507444	0.543329	0.555996	0.535377	0.497563	0.463675	0.445296	0.449401	0.478368	0.540613	0.645573	0.771647	0.902259	1.0257	1.12725	1.20111	1.26025	1.29678	1.31066	1.30776	1.29519	1.27918	1.23745	1.1769	1.11039	1.0456	0.981083	0.921485	0.870614	0.835238	0.828414	0.834827	0.848697	0.874682	0.914837	0.963943
	-0.095731	-0.0901643	-0.0903927	-0.0893846	-0.0893482	-0.094799	-0.107771	-0.121242	-0.12841	-0.130425	-0.118816	-0.0924825	-0.0602031	-0.0260199	0.0080702	0.0380291	0.0602976	0.0688485	0.0593083	0.0272389	-0.0242941	-0.0854638	-0.153447	-0.220398	-0.272225	-0.302209	-0.314397	-0.316269	-0.308391	-0.288095	-0.262462	-0.238056	-0.218377	-0.203671	-0.19472	-0.194208	-0.196343	-0.195946	-0.193036	-0.195418	-0.206975	-0.219824	-0.228811	-0.234275	-0.235432	-0.233629	-0.22867	-0.221491	-0.21423
	0.00994877	0.00399504	1.81897e-05	-0.0018523	-0.00486302	-0.0137452	-0.0285501	-0.0456051	-0.0609172	-0.0679306	-0.0618174	-0.0483078	-0.0330329	-0.0189034	-0.00460631	0.0112653	0.0258323	0.037512	0.0458541	0.0427649	0.03186	0.0144883	-0.0094846	-0.0394775	-0.0731002	-0.107514	-0.120735	-0.120227	-0.115799	-0.101266	-0.0756477	-0.042862	-0.00701954	0.0269513	0.0583683	0.0805714	0.0853238	0.0781441	0.0618018	0.0354205	-0.00860462	-0.0629395	-0.116174	-0.160242	-0.201237	-0.236188	-0.262261	-0.284754	-0.299568
	0.173747	0.224961	0.264743	0.290163	0.299578	0.292116	0.273333	0.278772	0.300119	0.314876	0.326935	0.334907	0.336762	0.331851	0.32172	0.309672	0.287435	0.257974	0.232597	0.191266	0.137703	0.0757117	0.0114975	-0.0450042	-0.0755845	-0.0932791	-0.11309	-0.132979	-0.146667	-0.15063	-0.14906	-0.136202	-0.111943	-0.0785284	-0.0336498	0.0186528	0.0755732	0.137168	0.197922	0.247637	0.277091	0.280003	0.256917	0.213336	0.15644	0.0910138	0.0262428	-0.0290919	-0.0703633
	0.0889887	0.115689	0.117129	0.100191	0.0736734	0.0375941	-0.00204794	-0.0462155	-0.0975355	-0.150726	-0.181235	-0.180315	-0.15746	-0.11917	-0.0829904	-0.0594587	-0.0524239	-0.0598121	-0.0791764	-0.109133	-0.142559	-0.166914	-0.169949	-0.154316	-0.117591	-0.0661162	-0.00669977	0.0536836	0.106938	0.145375	0.1653	0.161148	0.131839	0.0809804	0.0282013	-0.008583	-0.0360644	-0.0550402	-0.0651618	-0.0633262	-0.0439741	-0.0180611	0.00412021	0.0302863	0.0777121	0.132406	0.178832	0.207354	0.217892
	0.272156	0.285238	0.291043	0.287438	0.268852	0.272902	0.300216	0.305201	0.282039	0.229207	0.153903	0.0608522	-0.0346523	-0.117662	-0.179773	-0.213875	-0.214225	-0.197389	-0.165403	-0.120366	-0.0553237	0.021836	0.101837	0.181121	0.265415	0.352304	0.42466	0.477362	0.507892	0.512977	0.489896	0.445588	0.391377	0.319667	0.236604	0.153201	0.076755	0.0116964	-0.0411123	-0.0802359	-0.111034	-0.136221	-0.155347	-0.1691	-0.178544	-0.188186	-0.199007	-0.211605	-0.22466
	-0.0665618	-0.0596725	-0.0686167	-0.0872676	-0.101685	-0.103828	-0.0916094	-0.0696533	-0.0390715	-0.0059159	0.0202537	0.0356397	0.0365611	0.0230718	-0.0055217	-0.0528234	-0.107931	-0.165162	-0.2204	-0.264305	-0.289513	-0.299319	-0.305312	-0.297136	-0.262362	-0.209976	-0.150795	-0.0882262	-0.0345252	0.00535394	0.0314063	0.0414825	0.034789	0.0131927	-0.0126635	-0.0379104	-0.0603995	-0.0636393	-0.0485619	-0.0314826	-0.0193	-0.00107692	0.0190053	0.0338459	0.0433588	0.0518775	0.0670619	0.0947165	0.127464
	0.480291	0.523806	0.548136	0.567464	0.556279	0.515529	0.444502	0.360881	0.274826	0.188625	0.0955699	0.00369442	-0.0724107	-0.131778	-0.172742	-0.187981	-0.18522	-0.175046	-0.154692	-0.141304	-0.136782	-0.131182	-0.128738	-0.131738	-0.131745	-0.123364	-0.118202	-0.11622	-0.126714	-0.147974	-0.178878	-0.211446	-0.236848	-0.262589	-0.281594	-0.292289	-0.291904	-0.277315	-0.251743	-0.211764	-0.159875	-0.103534	-0.0539598	-0.015613	0.0109412	0.0187287	0.00139183	-0.0390383	-0.0894272
	-0.0232058	-0.0463489	-0.0629926	-0.0660451	-0.0457777	-0.0163849	0.0112013	0.0339519	0.0413273	0.0302517	0.00962376	-0.0145174	-0.0441017	-0.0702399	-0.084858	-0.0947045	-0.105481	-0.123442	-0.143828	-0.15578	-0.147939	-0.127948	-0.100324	-0.0719546	-0.0514841	-0.0398552	-0.034644	-0.0293509	-0.01984	-0.0058243	0.00365198	0.00954773	0.0152924	0.0209599	0.0265616	0.0307539	0.0369032	0.0437536	0.0460227	0.0526233	0.0736719	0.10511	0.145856	0.191648	0.2408	0.305701	0.367175	0.410894	0.44043
	0.034634	0.0257377	0.0312874	0.0396447	0.0515329	0.0628895	0.0744088	0.0848056	0.0968661	0.111082	0.126277	0.149541	0.186833	0.230659	0.27166	0.305609	0.329068	0.345788	0.366292	0.390228	0.409746	0.418622	0.414209	0.40084	0.380864	0.361967	0.349124	0.338161	0.33016	0.320556	0.303716	0.275692	0.239508	0.199265	0.160041	0.126462	0.099966	0.0781129	0.0582583	0.039279	0.019542	-0.00293774	-0.0289888	-0.0579064	-0.0842817	-0.105034	-0.12123	-0.133811	-0.142447
	0.046884	-0.00550534	-0.0591501	-0.118604	-0.182975	-0.248616	-0.303447	-0.339785	-0.357576	-0.346681	-0.315712	-0.270529	-0.215301	-0.160635	-0.111811	-0.0624037	-0.0206332	0.0162154	0.0583329	0.109666	0.172191	0.240362	0.318514	0.393502	0.469895	0.543837	0.606247	0.646993	0.667983	0.674756	0.658232	0.60757	0.522511	0.423192	0.338653	0.273895	0.232907	0.220112	0.239585	0.290187	0.358878	0.424357	0.471769	0.489051	0.469122	0.412149	0.327026	0.236368	0.15298
	0.443592	0.480993	0.491795	0.471334	0.425972	0.363983	0.294325	0.218637	0.142729	0.0728992	0.010354	-0.0458681	-0.0863907	-0.110687	-0.121969	-0.123278	-0.124781	-0.130743	-0.140536	-0.143532	-0.148597	-0.147291	-0.122869	-0.0756443	-0.000406033	0.0774298	0.142903	0.193001	0.226908	0.230393	0.201702	0.14445	0.0691891	-0.0149423	-0.101142	-0.176162	-0.234816	-0.281197	-0.311932	-0.326482	-0.321984	-0.297869	-0.265683	-0.235149	-0.211197	-0.19569	-0.182085	-0.169941	-0.160961
	0.321601	0.260334	0.209721	0.169737	0.136722	0.107994	0.084949	0.0736471	0.0793392	0.0949053	0.114052	0.132838	0.149312	0.155492	0.154516	0.149968	0.142267	0.129128	0.125771	0.143675	0.168317	0.200849	0.246788	0.298304	0.34159	0.375177	0.403736	0.419432	0.428044	0.42443	0.394609	0.336251	0.257819	0.173259	0.0968042	0.0380184	-0.00231093	-0.0276002	-0.0436136	-0.0472542	-0.0346176	-0.0220363	-0.0157488	-0.0153969	-0.0242006	-0.0484266	-0.0894814	-0.14287	-0.196121
	0.134435	0.156842	0.18139	0.201857	0.208217	0.198929	0.171224	0.124988	0.0660285	-0.000902671	-0.0773235	-0.15071	-0.208282	-0.251106	-0.27131	-0.284925	-0.296039	-0.299087	-0.288535	-0.2633	-0.232975	-0.202594	-0.17531	-0.144027	-0.0957549	-0.0405593	0.0123477	0.0534144	0.0744591	0.0772951	0.0641446	0.040491	0.0181997	-0.004771	-0.020317	-0.0298659	-0.0307758	-0.0227144	-0.00763066	0.00339043	0.0128907	0.0272494	0.0422589	0.0538505	0.0655026	0.0783362	0.0903659	0.101812	0.114735
	-0.0199462	-0.0346008	-0.0556723	-0.0771489	-0.0965967	-0.107092	-0.117807	-0.130925	-0.140941	-0.149522	-0.153984	-0.148667	-0.138244	-0.127845	-0.124009	-0.127175	-0.128977	-0.130494	-0.142269	-0.165403	-0.193254	-0.220325	-0.246438	-0.263664	-0.267751	-0.259154	-0.234927	-0.199176	-0.13813	-0.0528875	0.0442171	0.143307	0.229473	0.294902	0.330858	0.33184	0.302361	0.249745	0.19504	0.152443	0.117154	0.0904688	0.0774622	0.0811827	0.105908	0.149381	0.19271	0.235747	0.273811
	0.208087	0.218331	0.197452	0.156318	0.100483	0.0413299	-0.0216188	-0.0883345	-0.136935	-0.164706	-0.158367	-0.118914	-0.0698283	-0.0191333	0.021814	0.0466849	0.0548468	0.0534088	0.0406685	0.0183752	-0.00491847	-0.0138331	-0.00735716	0.00909111	0.0395947	0.0830381	0.132343	0.18021	0.21699	0.237305	0.239441	0.228556	0.209959	0.179075	0.136998	0.0908449	0.0573331	0.0377753	0.0364282	0.056895	0.0880601	0.1281	0.168733	0.207092	0.241421	0.273567	0.295318	0.301019	0.292492
	0.0806986	0.0971979	0.10341	0.0990942	0.085891	0.0680531	0.0489473	0.0313025	0.0175036	0.00914389	0.00581489	0.00138855	-0.00673929	-0.0150038	-0.019353	-0.0190212	-0.0105128	0.00401724	0.0201172	0.0347379	0.0462751	0.0539883	0.0560011	0.0512117	0.0364759	0.0105806	-0.0220692	-0.0566255	-0.0866698	-0.108912	-0.118682	-0.118226	-0.107451	-0.0909896	-0.0740031	-0.0589882	-0.0458348	-0.0342059	-0.0256847	-0.0211353	-0.0164058	-0.0106465	-0.00464742	-0.00425782	-0.0115277	-0.0278589	-0.0532825	-0.0806689	-0.108781
	0.301145	0.319751	0.327032	0.324545	0.311422	0.292307	0.268861	0.232408	0.190233	0.147439	0.0947742	0.0311098	-0.0436669	-0.115297	-0.169502	-0.20836	-0.231608	-0.243404	-0.251777	-0.258704	-0.264956	-0.27025	-0.27735	-0.274249	-0.256234	-0.228388	-0.19978	-0.17911	-0.170009	-0.165705	-0.167301	-0.180245	-0.208621	-0.235704	-0.254902	-0.271178	-0.282725	-0.287878	-0.279531	-0.25339	-0.214792	-0.175616	-0.143253	-0.11451	-0.0963648	-0.0896584	-0.0951421	-0.110508	-0.126821
	-0.00668527	0.0115578	0.0226158	0.0268124	0.0267695	0.0320093	0.0422436	0.0479194	0.0473755	0.0410205	0.0338372	0.0383187	0.0521018	0.0662522	0.0793209	0.0879962	0.0924252	0.097841	0.104502	0.106345	0.102875	0.0977456	0.0910283	0.0844586	0.0759597	0.0594361	0.0349096	0.00327017	-0.0335683	-0.068117	-0.0949006	-0.108612	-0.106963	-0.0920897	-0.0632773	-0.0224331	0.0196869	0.058554	0.0907921	0.111477	0.117476	0.110171	0.0934842	0.0692942	0.0414705	0.0106314	-0.0209725	-0.0528074	-0.0823493
	-0.125264	-0.105237	-0.0872067	-0.0793913	-0.0780229	-0.0767614	-0.0709998	-0.0603831	-0.05064	-0.0426152	-0.033729	-0.0238152	-0.00913385	0.0105527	0.0313236	0.0478265	0.0589443	0.0697463	0.08375	0.101067	0.120161	0.132924	0.143134	0.148698	0.150391	0.151078	0.141885	0.12583	0.102045	0.0738622	0.0410315	0.00430097	-0.036438	-0.0711922	-0.0974487	-0.115169	-0.126379	-0.136652	-0.135404	-0.127809	-0.117308	-0.106193	-0.10138	-0.100981	-0.103907	-0.102259	-0.0940489	-0.082782	-0.0745601
	0.0128432	0.00639022	0.000934247	-0.00579564	-0.0165147	-0.0313996	-0.0432049	-0.0443009	-0.035307	-0.0191174	0.00598886	0.0374602	0.0721734	0.108887	0.140781	0.165734	0.183735	0.191387	0.189568	0.173216	0.169227	0.174962	0.166123	0.147852	0.118545	0.0884377	0.0592831	0.0254636	-0.0102903	-0.0429296	-0.0668745	-0.083161	-0.0903142	-0.0826696	-0.0644735	-0.0475251	-0.0341504	-0.0229379	-0.0154913	-0.0135427	-0.0170121	-0.0286436	-0.050167	-0.0801804	-0.11353	-0.142891	-0.16752	-0.190429	-0.210296
	0.170631	0.187566	0.1844	0.16639	0.138056	0.101078	0.0595922	0.0208262	-0.00844505	-0.031639	-0.0485021	-0.0581094	-0.0578734	-0.0476913	-0.0271423	-0.00294861	0.0186291	0.0336549	0.035029	0.0241279	0.00416958	-0.0192608	-0.0405587	-0.0621088	-0.0906443	-0.121213	-0.152882	-0.189244	-0.226298	-0.257401	-0.276746	-0.282825	-0.275283	-0.251578	-0.213322	-0.168418	-0.11677	-0.0578419	-0.000908954	0.0509869	0.0945318	0.122593	0.13457	0.132442	0.120506	0.0994418	0.0615954	0.015916	-0.0365564
	-0.11776	-0.0928982	-0.0638305	-0.0311984	0.00600161	0.0491559	0.0926605	0.132435	0.164771	0.187723	0.200668	0.199597	0.181342	0.149635	0.118699	0.0808231	0.0322244	-0.0140397	-0.0525043	-0.0839301	-0.105714	-0.121929	-0.133629	-0.139452	-0.139336	-0.129597	-0.118536	-0.111085	-0.104068	-0.0990244	-0.101642	-0.111365	-0.123557	-0.137491	-0.15668	-0.172949	-0.184665	-0.182507	-0.168979	-0.154045	-0.138981	-0.122449	-0.104869	-0.0952125	-0.0946297	-0.0990664	-0.101153	-0.0971324	-0.0789073
	-0.131131	-0.146564	-0.156538	-0.156606	-0.145695	-0.129142	-0.110616	-0.0930712	-0.0765716	-0.0617661	-0.0469628	-0.0359191	-0.0317368	-0.0330151	-0.0400799	-0.0518363	-0.0687779	-0.0869325	-0.101374	-0.11417	-0.127505	-0.129707	-0.120219	-0.112197	-0.103791	-0.087106	-0.0638311	-0.0363708	-0.000801107	0.0387744	0.0802313	0.120934	0.157522	0.191092	0.228807	0.261314	0.281886	0.289235	0.292733	0.285134	0.260956	0.225306	0.183838	0.14278	0.103214	0.0618666	0.0210785	-0.0201522	-0.0562091
	-0.0528807	-0.050926	-0.0482759	-0.0488575	-0.0551114	-0.0654585	-0.0733285	-0.0775256	-0.0803645	-0.0790854	-0.0787689	-0.078504	-0.0772564	-0.0821944	-0.097423	-0.128988	-0.172606	-0.221429	-0.272581	-0.311019	-0.330272	-0.342475	-0.345014	-0.339802	-0.326874	-0.301639	-0.271577	-0.228536	-0.162685	-0.0941007	-0.0358341	0.00482681	0.0346899	0.0612104	0.0704699	0.0603107	0.0438694	0.0296918	0.0228494	0.0308511	0.0541959	0.0848558	0.115968	0.144923	0.171556	0.202713	0.241218	0.287815	0.330563
	0.613444	0.562103	0.497991	0.419643	0.330805	0.236006	0.165206	0.115592	0.0763116	0.0543406	0.0511192	0.0863601	0.153549	0.241052	0.346688	0.464378	0.586041	0.699073	0.791647	0.850921	0.879716	0.902571	0.895343	0.858008	0.819306	0.794717	0.765318	0.724949	0.674748	0.618329	0.55637	0.488358	0.415701	0.342796	0.273726	0.2141	0.163829	0.12014	0.0829274	0.0538912	0.0323058	0.0141683	-0.00111472	-0.0138272	-0.0250528	-0.0361325	-0.0461247	-0.055009	-0.0647128
	0.211566	0.244223	0.255593	0.254686	0.240721	0.213098	0.175663	0.125077	0.0723759	0.0249233	-0.0151722	-0.0437178	-0.0590092	-0.0618507	-0.0451321	0.0019732	0.0652823	0.137796	0.212257	0.2865	0.350259	0.400221	0.438919	0.461053	0.47191	0.475078	0.465599	0.45194	0.436007	0.40967	0.36246	0.298337	0.227549	0.157413	0.0924376	0.0389459	-0.00222472	-0.0280114	-0.0282779	-0.00726302	0.0210876	0.0541162	0.0881174	0.117706	0.140436	0.153927	0.15929	0.147788	0.119157
	0.0325978	0.0311935	0.0212014	0.00444127	-0.0147946	-0.0326947	-0.0478866	-0.0593879	-0.0624729	-0.0554185	-0.0390072	-0.0145883	0.0166262	0.0544824	0.0956744	0.136132	0.172179	0.199669	0.214843	0.218325	0.210761	0.19424	0.167742	0.131684	0.0870985	0.0355335	-0.0183651	-0.064081	-0.088802	-0.0965612	-0.0947174	-0.0885444	-0.0805432	-0.0745511	-0.0721069	-0.0726307	-0.0748219	-0.0756968	-0.0729262	-0.0709021	-0.0684486	-0.0670771	-0.0716726	-0.0814661	-0.0946572	-0.110424	-0.127151	-0.138564	-0.139491
	0.397262	0.356532	0.292816	0.21756	0.140473	0.0720783	0.00912902	-0.0425859	-0.0650943	-0.0665719	-0.0600122	-0.0507797	-0.0376351	-0.0233256	-0.0107885	-0.00149628	0.00396174	0.00332681	0.00717963	0.0333793	0.0675055	0.100974	0.131027	0.155787	0.170197	0.175355	0.190591	0.22032	0.252778	0.279227	0.289223	0.276053	0.235884	0.17738	0.119937	0.0807378	0.0503142	0.0312039	0.0250562	0.035458	0.0634813	0.0996558	0.146147	0.199273	0.254289	0.300558	0.328276	0.336	0.315768
	0.196729	0.203512	0.213551	0.223656	0.236748	0.248563	0.251095	0.234366	0.197872	0.149263	0.0928602	0.04384	0.00486624	-0.0209529	-0.0332847	-0.0284194	-0.000232814	0.0387713	0.0770357	0.10595	0.127153	0.139388	0.15006	0.162974	0.17952	0.196566	0.20559	0.203766	0.188987	0.160946	0.123853	0.0855689	0.0488664	0.0161968	-0.0131215	-0.0315813	-0.0532637	-0.0858475	-0.12252	-0.151895	-0.162501	-0.148428	-0.121943	-0.0946479	-0.0715176	-0.0553854	-0.0472767	-0.0469188	-0.0528107
	-0.0160885	-0.0292864	-0.0466506	-0.0709676	-0.0981453	-0.120059	-0.129635	-0.130457	-0.125563	-0.113482	-0.0937342	-0.0721143	-0.0611944	-0.0652966	-0.0884829	-0.126232	-0.161343	-0.193488	-0.226571	-0.257668	-0.285706	-0.30538	-0.30888	-0.30107	-0.286614	-0.270614	-0.258362	-0.238478	-0.203244	-0.162738	-0.119585	-0.0793778	-0.0449829	-0.0173119	0.0014223	0.00688155	0.00110451	-0.0136394	-0.0319004	-0.0506757	-0.0662988	-0.0699637	-0.0644979	-0.0516354	-0.0275097	0.00828579	0.049843	0.0915087	0.127698
	0.063419	0.0728231	0.0800208	0.0849111	0.093893	0.106146	0.124366	0.147556	0.165419	0.169003	0.153739	0.126556	0.0936556	0.0626686	0.0326217	-0.00612382	-0.0611052	-0.127114	-0.194123	-0.25061	-0.291475	-0.317559	-0.332773	-0.344733	-0.354049	-0.358887	-0.349495	-0.318066	-0.267698	-0.206854	-0.147505	-0.0990964	-0.0650421	-0.0510653	-0.0614545	-0.0918301	-0.134889	-0.178738	-0.210392	-0.232622	-0.235874	-0.220911	-0.200452	-0.175397	-0.149653	-0.124065	-0.106404	-0.0940403	-0.0843687
	0.3	0.318053	0.329305	0.330481	0.331174	0.342909	0.355918	0.36221	0.355624	0.32828	0.278463	0.216733	0.145222	0.0751433	0.0193789	-0.0159862	-0.040834	-0.0600841	-0.0778373	-0.0847122	-0.0737446	-0.0517782	-0.0283401	-0.00700324	0.0169621	0.0331836	0.0398855	0.033405	0.0139323	-0.0127323	-0.041811	-0.0708649	-0.0944189	-0.112182	-0.133147	-0.158116	-0.180815	-0.187952	-0.175814	-0.150355	-0.12298	-0.0979979	-0.081914	-0.0822337	-0.0936485	-0.120109	-0.159172	-0.195035	-0.215129
	-0.103791	-0.0315959	0.025689	0.0588812	0.05594	0.0311693	-0.00924532	-0.0594452	-0.105485	-0.139197	-0.158484	-0.169005	-0.155887	-0.133626	-0.117605	-0.110637	-0.109696	-0.110383	-0.106232	-0.0933698	-0.0677779	-0.0373343	-0.0102062	0.0177721	0.0513874	0.0975545	0.162945	0.256283	0.358026	0.441937	0.503032	0.534336	0.535992	0.511136	0.457528	0.380194	0.286504	0.185003	0.119063	0.0784328	0.0493403	0.035848	0.0402541	0.0604888	0.0864833	0.10709	0.129599	0.149718	0.156201
	-0.0425046	-0.0912647	-0.136436	-0.171735	-0.198499	-0.196572	-0.172484	-0.147972	-0.127646	-0.111592	-0.0898783	-0.0723156	-0.0592715	-0.0495089	-0.0380084	-0.0100769	0.0372652	0.0935934	0.158413	0.216106	0.258812	0.28532	0.299663	0.303914	0.301436	0.302768	0.302217	0.295458	0.279792	0.254477	0.227342	0.199718	0.176528	0.158997	0.158842	0.161546	0.164928	0.180786	0.199099	0.223756	0.259188	0.298641	0.333174	0.346871	0.340432	0.306005	0.246407	0.167947	0.0834913
	0.168813	0.178777	0.177502	0.160795	0.132417	0.10059	0.0770753	0.0726941	0.0845384	0.10821	0.144407	0.186247	0.228811	0.262617	0.282149	0.281362	0.262538	0.226323	0.177298	0.124339	0.0731519	0.0307485	-0.00965151	-0.046249	-0.0652622	-0.0741017	-0.0760404	-0.073844	-0.0712613	-0.0668246	-0.0496144	-0.0187859	0.0175865	0.061393	0.114267	0.162879	0.197711	0.208204	0.190307	0.147373	0.0985423	0.0572098	0.0210769	-0.00714685	-0.0329745	-0.0592552	-0.0923128	-0.125103	-0.148092
	-0.295327	-0.264805	-0.23513	-0.208831	-0.183747	-0.154357	-0.121519	-0.0917135	-0.0588092	-0.0198714	8.87968e-05	0.00876278	0.0199305	0.0357523	0.0480915	0.0696924	0.094248	0.112164	0.127185	0.148361	0.191637	0.232659	0.264016	0.28532	0.300759	0.310322	0.315971	0.313389	0.311695	0.320278	0.325936	0.324733	0.307441	0.287779	0.278716	0.261676	0.224663	0.171753	0.111476	0.0509077	-0.00787257	-0.0610368	-0.105773	-0.134121	-0.139355	-0.136416	-0.123865	-0.0990598	-0.0656434
	0.0380078	0.052679	0.0628316	0.0765785	0.0899989	0.0909737	0.0876406	0.0858202	0.0931746	0.127612	0.193334	0.286493	0.394862	0.508507	0.607922	0.68204	0.718632	0.72167	0.705982	0.676488	0.644166	0.614965	0.617001	0.66151	0.72498	0.805071	0.878686	0.927314	0.961414	0.996528	1.02928	1.03903	1.00813	0.93855	0.849786	0.775449	0.752894	0.768064	0.799068	0.829271	0.845332	0.842115	0.815519	0.769597	0.710472	0.64463	0.582884	0.53901	0.517014
	-0.207956	-0.182218	-0.161486	-0.153439	-0.15572	-0.166619	-0.181204	-0.193638	-0.212387	-0.232301	-0.244581	-0.249729	-0.246656	-0.235901	-0.225613	-0.222804	-0.220681	-0.21308	-0.202706	-0.185922	-0.1667	-0.141364	-0.11197	-0.0837972	-0.0628507	-0.0542059	-0.047517	-0.0405903	-0.0363949	-0.033074	-0.0260971	-0.0187571	-0.014655	-0.0161406	-0.0270188	-0.0396641	-0.0522061	-0.0652649	-0.0757877	-0.0815632	-0.0820301	-0.0810312	-0.0812542	-0.0760142	-0.0547544	-0.020445	0.0196645	0.0616448	0.110216
	0.125067	0.163849	0.192059	0.191529	0.163905	0.119891	0.0713342	0.0557158	0.083802	0.148043	0.234457	0.327761	0.420537	0.500804	0.56699	0.617142	0.631007	0.616217	0.582615	0.535246	0.494978	0.46418	0.4369	0.408077	0.371953	0.327051	0.274517	0.222837	0.190282	0.172707	0.16511	0.165809	0.168932	0.176167	0.171911	0.160437	0.139546	0.106154	0.0674189	0.0261304	-0.014046	-0.0505296	-0.0708645	-0.0805156	-0.092008	-0.110225	-0.129726	-0.142985	-0.151814
	0.0251644	0.0125014	-0.00633133	-0.0324541	-0.0598549	-0.0840565	-0.109561	-0.120628	-0.115502	-0.101066	-0.0773778	-0.0515127	-0.0262449	-0.0019604	0.0175545	0.0274368	0.0316477	0.0316381	0.0278274	0.032299	0.0465098	0.0597559	0.0715232	0.0803548	0.0784963	0.0703132	0.0564215	0.0440229	0.0406941	0.0471264	0.062974	0.0856953	0.115023	0.147152	0.177679	0.202926	0.225612	0.244067	0.268249	0.293733	0.308001	0.306792	0.282842	0.242928	0.198325	0.155577	0.110865	0.0628058	0.00987351
	0.0601717	0.072568	0.0878491	0.109583	0.126533	0.136491	0.14522	0.163816	0.211237	0.276855	0.358618	0.449585	0.541886	0.639461	0.72384	0.795283	0.84496	0.871231	0.871919	0.846543	0.821219	0.81134	0.830992	0.881407	0.944248	1.00224	1.04398	1.06128	1.05386	1.01912	0.99388	0.969189	0.915998	0.842957	0.767557	0.719153	0.711559	0.726193	0.744291	0.770163	0.799772	0.805158	0.774246	0.710252	0.632236	0.565937	0.528021	0.518225	0.532933
	-0.0958678	-0.130241	-0.160757	-0.185319	-0.198049	-0.196045	-0.178594	-0.143134	-0.102616	-0.0620723	-0.0342874	-0.0250603	-0.0265172	-0.0295427	-0.0372229	-0.048455	-0.0599088	-0.0708387	-0.0744875	-0.0634394	-0.0469075	-0.0260249	0.00746323	0.0390169	0.0608578	0.0725687	0.0762157	0.077165	0.0801642	0.085191	0.0901343	0.0945378	0.102523	0.111758	0.11848	0.13174	0.157888	0.186414	0.204739	0.203887	0.185226	0.152943	0.113639	0.070054	0.0297942	-0.00315523	-0.031118	-0.0540967	-0.0729426
	0.21213	0.217732	0.234775	0.25573	0.271268	0.271327	0.258443	0.236058	0.220473	0.220218	0.238134	0.273645	0.325912	0.387435	0.435864	0.459439	0.460395	0.447454	0.426986	0.422291	0.435711	0.458823	0.491183	0.537544	0.597746	0.676282	0.754327	0.805428	0.837248	0.848613	0.833314	0.798516	0.77165	0.743421	0.724101	0.73856	0.780098	0.856405	0.939429	0.995585	1.01935	1.01638	0.984203	0.939311	0.879582	0.808982	0.748446	0.706291	0.69432
	-0.128681	-0.094023	-0.0728875	-0.0707491	-0.084015	-0.0895662	-0.0732826	-0.0456355	-0.0163431	0.0133644	0.0474844	0.0901808	0.128531	0.171598	0.219747	0.264812	0.298354	0.312392	0.308088	0.295793	0.294774	0.328477	0.390836	0.507575	0.670459	0.830733	0.98772	1.12803	1.24835	1.33705	1.39853	1.44426	1.46795	1.46447	1.41238	1.31342	1.18961	1.06147	0.970945	0.915308	0.854303	0.792409	0.721499	0.632662	0.528442	0.422313	0.344821	0.288052	0.257292
	0.12549	0.133098	0.140248	0.161051	0.192062	0.224733	0.253032	0.279012	0.310104	0.345225	0.391872	0.450913	0.528187	0.615598	0.710743	0.795962	0.860164	0.909462	0.93497	0.935987	0.916991	0.90124	0.915585	0.97027	1.06795	1.19214	1.31398	1.4	1.43615	1.42429	1.37039	1.27855	1.173	1.05489	0.92333	0.821665	0.778609	0.785248	0.816766	0.872467	0.943793	1.01461	1.08073	1.15601	1.22144	1.2634	1.28618	1.30571	1.33961
	0.00405622	-0.0289552	-0.0402068	-0.037421	-0.0359984	-0.0358506	-0.0481517	-0.0725117	-0.10671	-0.145206	-0.175179	-0.195659	-0.213457	-0.220803	-0.217494	-0.202778	-0.176427	-0.148867	-0.125693	-0.109455	-0.103388	-0.101972	-0.103002	-0.094157	-0.083866	-0.0751379	-0.0649957	-0.0559778	-0.0458441	-0.0327825	-0.0204918	-0.00938686	0.00350833	0.0199682	0.0466768	0.0778124	0.110059	0.145049	0.172477	0.192812	0.201654	0.196792	0.187811	0.173974	0.153692	0.130626	0.104096	0.0723437	0.0481076
	0.176812	0.194885	0.212897	0.243955	0.276195	0.296835	0.30824	0.31527	0.322462	0.331096	0.347691	0.382393	0.438037	0.507175	0.567629	0.61755	0.655395	0.692756	0.730628	0.763073	0.786892	0.807434	0.871519	0.99072	1.14958	1.31643	1.46008	1.56222	1.60264	1.58554	1.5111	1.41203	1.31166	1.18541	1.06339	0.971694	0.91657	0.899433	0.920707	0.974406	1.04131	1.10243	1.16029	1.21453	1.25676	1.28234	1.29773	1.32277	1.372
	0.154034	0.157021	0.149953	0.139541	0.126955	0.114597	0.101905	0.0916051	0.0919372	0.11147	0.148574	0.209855	0.287594	0.37234	0.445155	0.497743	0.531967	0.558895	0.571742	0.583241	0.60568	0.636608	0.686596	0.763051	0.860691	0.969933	1.05426	1.10972	1.11888	1.10355	1.08923	1.05304	0.992102	0.92034	0.848336	0.777718	0.720905	0.699978	0.71701	0.744461	0.773719	0.793501	0.791458	0.765988	0.721199	0.669773	0.627139	0.600259	0.597187
	0.234854	0.231352	0.219725	0.205884	0.186522	0.161176	0.145159	0.148497	0.157689	0.183211	0.214784	0.251732	0.294102	0.334564	0.368905	0.392274	0.400584	0.408991	0.411406	0.404227	0.402574	0.425797	0.473094	0.537742	0.627737	0.740567	0.84983	0.940825	1.00667	1.05279	1.07267	1.0807	1.07797	1.06449	1.05213	1.04822	1.05572	1.0718	1.07573	1.06276	1.0324	0.976691	0.911277	0.834049	0.744604	0.656999	0.576808	0.511219	0.468411
	-0.0776897	-0.079954	-0.0899305	-0.104287	-0.114846	-0.112928	-0.0881597	-0.0527851	-0.00747271	0.064188	0.157387	0.255787	0.354408	0.451784	0.542018	0.610997	0.648784	0.656006	0.645183	0.630434	0.624676	0.634467	0.671528	0.745332	0.851807	0.96178	1.0689	1.16341	1.2329	1.27472	1.2932	1.2847	1.25586	1.2299	1.2049	1.16878	1.11393	1.05256	0.998392	0.937032	0.863944	0.812903	0.782177	0.766475	0.768359	0.784701	0.824707	0.891005	0.984829
	-0.150607	-0.154173	-0.171885	-0.20016	-0.228466	-0.252278	-0.265209	-0.259941	-0.241579	-0.215173	-0.180676	-0.14666	-0.112561	-0.0785189	-0.0467302	-0.0144509	0.0180643	0.0424442	0.0491619	0.0379326	0.00884492	-0.0398994	-0.0957627	-0.128163	-0.144732	-0.154416	-0.150716	-0.147679	-0.153978	-0.171522	-0.200874	-0.215589	-0.220424	-0.204805	-0.164479	-0.11924	-0.0806751	-0.0608219	-0.0521071	-0.0555583	-0.075379	-0.101698	-0.129134	-0.153763	-0.178825	-0.198205	-0.20899	-0.207598	-0.18776
	0.0328901	-0.00342767	-0.0301365	-0.037096	-0.035273	-0.0291775	-0.0219949	-0.0169922	-0.0196875	-0.0283156	-0.0385056	-0.0529818	-0.0598858	-0.061937	-0.0694579	-0.0834304	-0.102731	-0.124625	-0.137369	-0.136267	-0.129622	-0.123021	-0.114571	-0.103723	-0.0914489	-0.0648664	-0.0271514	0.00961982	0.0359329	0.0486563	0.0492874	0.0378243	0.0131013	-0.0260712	-0.0653515	-0.100656	-0.131306	-0.142293	-0.125594	-0.0863305	-0.0428904	-0.00299693	0.0269539	0.0407425	0.0408227	0.0309976	0.0162713	0.00231571	-0.014693
	0.199667	0.218512	0.227061	0.219832	0.194202	0.155281	0.110991	0.0650924	0.0189763	-0.0219157	-0.0610197	-0.0942096	-0.115702	-0.122606	-0.113969	-0.0875839	-0.047832	-0.000433572	0.0535323	0.104478	0.142295	0.172804	0.201644	0.229096	0.255327	0.277604	0.2963	0.307205	0.307648	0.298377	0.276932	0.240978	0.192664	0.133785	0.0763871	0.02098	-0.0237678	-0.0516929	-0.0672744	-0.0701853	-0.064527	-0.0505499	-0.0314442	-0.0139503	-0.00538871	-0.00579799	-0.0135669	-0.0334143	-0.0658966
	-0.314278	-0.2418	-0.172013	-0.105567	-0.045275	0.00633132	0.0468414	0.110598	0.208675	0.300685	0.380656	0.467489	0.5843	0.702235	0.794513	0.850365	0.876749	0.892805	0.894421	0.876092	0.84151	0.802075	0.762204	0.738751	0.728323	0.731679	0.749191	0.761003	0.761582	0.747789	0.729088	0.72183	0.733832	0.758782	0.791052	0.821824	0.850595	0.870699	0.860155	0.827307	0.77751	0.715495	0.642425	0.583607	0.548056	0.51964	0.499667	0.489054	0.483175
	-0.104417	-0.097504	-0.0936338	-0.0935938	-0.10603	-0.125211	-0.143284	-0.165344	-0.186906	-0.212491	-0.241282	-0.264014	-0.272597	-0.259259	-0.219179	-0.154823	-0.0840168	-0.0113642	0.0621609	0.109978	0.127063	0.116242	0.0795858	0.0213917	-0.0433621	-0.0964958	-0.136946	-0.153495	-0.153924	-0.147607	-0.144714	-0.152748	-0.170696	-0.194727	-0.219989	-0.240336	-0.249826	-0.256186	-0.262299	-0.267316	-0.268307	-0.266029	-0.264073	-0.255827	-0.234089	-0.197118	-0.151544	-0.111683	-0.082959
	-0.0511526	-0.0068365	0.0116104	0.0091676	-0.00265677	-0.00875216	-0.00608278	0.00770548	0.031796	0.0587023	0.0894125	0.118993	0.136874	0.144639	0.146367	0.145708	0.147378	0.148732	0.147148	0.167617	0.211132	0.278291	0.383629	0.512712	0.647537	0.77189	0.869391	0.934716	0.964755	0.961104	0.927088	0.875275	0.817464	0.751315	0.685816	0.626179	0.582751	0.570217	0.579349	0.619828	0.702483	0.814526	0.934778	1.04938	1.1389	1.21402	1.28132	1.30528	1.28751
	0.0761907	0.0256987	-0.0337492	-0.0908046	-0.138561	-0.170932	-0.177783	-0.150609	-0.0898333	-0.0222732	0.0396453	0.0919583	0.129643	0.14756	0.149556	0.143966	0.128137	0.114158	0.0985334	0.0884527	0.0809887	0.0535259	0.0104548	-0.0380068	-0.0858118	-0.12208	-0.150479	-0.168302	-0.169188	-0.162771	-0.150591	-0.133454	-0.11008	-0.0715346	-0.0263458	0.0182669	0.0602522	0.0937914	0.116758	0.126891	0.120713	0.10446	0.0836145	0.0614446	0.0410481	0.0316249	0.030154	0.032488	0.0328141
	0.0986074	0.111367	0.126571	0.150315	0.178396	0.207289	0.234594	0.25778	0.298749	0.370987	0.46544	0.578649	0.705176	0.817052	0.898777	0.949696	0.965693	0.947421	0.89737	0.837992	0.788677	0.753906	0.747058	0.785083	0.861785	0.95122	1.03625	1.09564	1.11252	1.08032	1.01232	0.939492	0.857033	0.788843	0.730607	0.688342	0.693991	0.719609	0.763627	0.810518	0.840174	0.847581	0.819078	0.765314	0.691831	0.601184	0.513436	0.449765	0.413299
	0.00388555	-0.0259969	-0.056092	-0.0740139	-0.0826004	-0.0831564	-0.0735065	-0.0596439	-0.0504575	-0.046271	-0.053202	-0.0690325	-0.0783179	-0.0791869	-0.062156	-0.0312999	-0.00289923	0.0131235	0.0324629	0.0506733	0.0743669	0.101397	0.120541	0.130143	0.130514	0.122615	0.110198	0.092702	0.0676734	0.0377758	0.00457	-0.0363827	-0.0838681	-0.131974	-0.179164	-0.218933	-0.244726	-0.245225	-0.221376	-0.17202	-0.0982573	-0.0206112	0.051961	0.112496	0.155036	0.176136	0.178398	0.168337	0.145134
	-0.180587	-0.196734	-0.212737	-0.232204	-0.245246	-0.246258	-0.23618	-0.220226	-0.192318	-0.153943	-0.109057	-0.0700982	-0.0452367	-0.0255297	-0.00929124	0.00776523	0.028027	0.0595482	0.100576	0.140119	0.18306	0.243956	0.322642	0.39331	0.45348	0.494382	0.51164	0.512885	0.488514	0.449948	0.418746	0.393848	0.369762	0.353643	0.367002	0.407851	0.452865	0.492959	0.516553	0.517393	0.489747	0.444452	0.393993	0.326778	0.242734	0.147102	0.0500184	-0.0409246	-0.122866
	-0.01177	0.0463	0.0797065	0.096063	0.105234	0.119927	0.142807	0.16588	0.198687	0.247436	0.306113	0.372201	0.454555	0.543268	0.620537	0.68056	0.719322	0.740044	0.76233	0.799269	0.843035	0.894188	0.965744	1.06762	1.18466	1.30366	1.41293	1.49265	1.5312	1.51202	1.42861	1.30117	1.16455	1.03255	0.898166	0.775842	0.701602	0.678958	0.686139	0.725358	0.797179	0.892501	1.00293	1.10794	1.19632	1.26317	1.31993	1.35906	1.39015
	-0.0182013	-0.0685725	-0.12161	-0.163008	-0.193392	-0.216145	-0.226058	-0.225018	-0.203419	-0.168462	-0.122929	-0.0687747	-0.0194752	0.0230256	0.0563088	0.0838742	0.116903	0.163718	0.229647	0.301173	0.363252	0.414843	0.451876	0.462665	0.447682	0.414777	0.368327	0.318455	0.271325	0.225877	0.182084	0.138386	0.0922419	0.0563448	0.0334214	0.0196372	0.0254917	0.043166	0.0606816	0.0683333	0.0854258	0.121689	0.152287	0.169798	0.164931	0.140148	0.0932196	0.0244033	-0.0590791
	0.157614	0.186992	0.204963	0.208277	0.195706	0.162492	0.113554	0.0590946	0.010724	-0.0251248	-0.0450188	-0.0613188	-0.0797017	-0.0954387	-0.0987198	-0.0966967	-0.0991679	-0.10445	-0.100894	-0.0880884	-0.0722829	-0.0627293	-0.0558318	-0.0398987	-0.0200382	-0.00367261	0.00508794	0.00801208	-0.000381391	-0.019822	-0.0406938	-0.0681735	-0.0971385	-0.128937	-0.157698	-0.17464	-0.180251	-0.160089	-0.121582	-0.0782092	-0.0376947	0.00223316	0.0372065	0.0616086	0.0687314	0.0577501	0.0315388	0.00238816	-0.0241733
	0.105063	0.0521762	-0.0124696	-0.0804218	-0.142488	-0.196488	-0.243978	-0.274676	-0.284315	-0.280605	-0.266948	-0.250979	-0.242244	-0.235998	-0.231307	-0.227195	-0.226583	-0.226209	-0.216799	-0.1991	-0.169627	-0.134233	-0.103029	-0.0713701	-0.0202647	0.0499988	0.123866	0.184117	0.228637	0.260332	0.281869	0.302556	0.314447	0.316428	0.297749	0.258906	0.21533	0.18109	0.15828	0.138085	0.124258	0.112989	0.100264	0.0902722	0.0761433	0.047295	0.00638224	-0.040065	-0.0940444
	0.0965268	0.0718112	0.0589359	0.0644449	0.0700287	0.065949	0.0597149	0.0475382	0.0254244	-0.00222979	-0.0323039	-0.0392178	-0.0128863	0.0182157	0.0469044	0.0763162	0.10658	0.12924	0.14474	0.159699	0.180875	0.205674	0.232718	0.260943	0.282001	0.287847	0.275263	0.244512	0.198383	0.144052	0.0877857	0.039993	0.0130513	0.0114315	0.0282101	0.047972	0.0633012	0.07482	0.0814086	0.0762276	0.0612521	0.0397407	0.0137096	-0.0043417	-0.00716474	-0.00661994	-0.00611763	-0.00949329	-0.0181647
	-0.0849929	-0.13864	-0.175964	-0.193354	-0.201034	-0.208197	-0.213284	-0.215889	-0.224515	-0.250574	-0.284478	-0.321204	-0.358261	-0.381855	-0.392849	-0.401873	-0.406691	-0.408655	-0.403849	-0.392011	-0.379809	-0.371529	-0.363314	-0.351605	-0.334962	-0.311821	-0.277433	-0.235871	-0.189878	-0.148693	-0.11931	-0.100774	-0.102227	-0.123847	-0.162594	-0.208617	-0.248703	-0.275932	-0.281517	-0.269843	-0.250855	-0.228977	-0.209595	-0.191939	-0.16386	-0.127438	-0.0906225	-0.0517214	-0.018932
Phoneme /u/
	-0.0506756	-0.0771087	-0.0977974	-0.102759	-0.0834454	-0.0551405	-0.0235242	0.00896565	0.0374187	0.0696688	0.110657	0.168416	0.237787	0.31446	0.395414	0.491423	0.59733	0.698778	0.80529	0.923336	1.03504	1.13085	1.20566	1.25057	1.2623	1.23977	1.1965	1.14116	1.06941	0.988844	0.89274	0.799161	0.713925	0.647058	0.626036	0.654599	0.716403	0.810132	0.916268	1.0194	1.10524	1.16475	1.18957	1.17894	1.14645	1.10844	1.07183	1.02854	0.991155
	0.10534	0.0843213	0.0635678	0.0386793	0.00995678	-0.0157065	-0.0309735	-0.0359037	-0.024135	0.000192162	0.0350263	0.0809539	0.127605	0.182004	0.231556	0.255289	0.249449	0.215525	0.163827	0.101829	0.0442259	-0.0147114	-0.0699842	-0.105133	-0.109104	-0.0890918	-0.0573341	-0.0225295	0.00463249	0.0218579	0.0317599	0.03314	0.0257954	0.013739	0.0022989	-0.000268018	-0.00176295	4.22321e-06	0.00892752	0.0249201	0.0610219	0.101878	0.141608	0.190821	0.239433	0.275081	0.291126	0.288171	0.279012
	0.333487	0.401157	0.46087	0.499969	0.512864	0.510084	0.485761	0.434305	0.368267	0.301049	0.246746	0.209055	0.178346	0.168984	0.165037	0.157428	0.155468	0.157868	0.1733	0.197236	0.219793	0.237177	0.250682	0.265936	0.284743	0.310267	0.343752	0.380645	0.412852	0.43477	0.442443	0.43658	0.422591	0.402597	0.398433	0.415883	0.437484	0.459849	0.476837	0.484747	0.484147	0.474334	0.456481	0.430293	0.423918	0.416474	0.390499	0.356749	0.32593
	0.104998	0.121222	0.122595	0.111427	0.0951918	0.0753403	0.0591539	0.060228	0.0783552	0.104614	0.125056	0.130223	0.113148	0.0857963	0.0436673	-0.0148569	-0.0878109	-0.172814	-0.253798	-0.324855	-0.380986	-0.404774	-0.392187	-0.352368	-0.289699	-0.211604	-0.127396	-0.0440002	0.0316372	0.0961032	0.148717	0.18942	0.225922	0.264617	0.288314	0.285189	0.26387	0.229778	0.18835	0.14691	0.113738	0.0912309	0.081444	0.090407	0.117546	0.161438	0.224509	0.305389	0.399489
	0.023106	0.0274892	0.0260479	0.023703	0.0256503	0.0332927	0.0510912	0.0897882	0.137453	0.185164	0.223943	0.250023	0.269054	0.281447	0.29018	0.304719	0.32425	0.351575	0.395812	0.450597	0.500395	0.543968	0.588263	0.638334	0.69076	0.740998	0.775891	0.786464	0.763601	0.706643	0.621623	0.538996	0.466407	0.390861	0.328224	0.282157	0.25462	0.241179	0.233224	0.224317	0.214622	0.2014	0.195342	0.200241	0.210111	0.231529	0.26624	0.310665	0.34079
	0.136663	0.150374	0.152911	0.145662	0.129474	0.105983	0.079797	0.055559	0.0299551	0.00350857	-0.0182589	-0.0402127	-0.0416191	-0.025547	-0.0140196	-0.00125528	0.0162225	0.0390712	0.0625762	0.0877649	0.112368	0.136124	0.160518	0.180337	0.189475	0.184023	0.166793	0.13863	0.109141	0.0847831	0.0770714	0.0971871	0.13812	0.183755	0.231351	0.289699	0.346546	0.384474	0.399586	0.396127	0.382977	0.367364	0.348726	0.323578	0.292139	0.260595	0.226515	0.185005	0.135268
	-0.198648	-0.203095	-0.192473	-0.177591	-0.161828	-0.147834	-0.132678	-0.107951	-0.0803246	-0.0567568	-0.0399887	-0.0316115	-0.0265337	-0.0228039	-0.0146573	0.00432828	0.0250635	0.0439402	0.0552167	0.0656798	0.0793552	0.0939895	0.106424	0.116118	0.124639	0.133843	0.138002	0.135073	0.125728	0.113525	0.103537	0.097109	0.0962602	0.101288	0.116456	0.137599	0.153328	0.177082	0.205086	0.236184	0.262771	0.281445	0.299732	0.320078	0.339629	0.361665	0.385304	0.409355	0.431436
	-0.0301637	-0.0267049	-0.0283098	-0.0340149	-0.0426734	-0.0491589	-0.046222	-0.0261545	0.00801732	0.0485533	0.0867185	0.11623	0.133877	0.140339	0.143274	0.143662	0.148053	0.166653	0.204687	0.262815	0.332701	0.407044	0.477093	0.532739	0.566398	0.573184	0.558318	0.541994	0.536942	0.523993	0.506165	0.495286	0.485542	0.485083	0.485241	0.488038	0.48744	0.502553	0.537109	0.566589	0.584385	0.587043	0.593387	0.614471	0.625171	0.622038	0.61076	0.605244	0.598022
	0.0234684	0.0451376	0.0613436	0.0662786	0.0529815	0.0260813	-0.00602428	-0.0343493	-0.0558717	-0.0541901	-0.0385135	-0.016649	0.0171656	0.0707234	0.142941	0.226174	0.319562	0.418436	0.512727	0.59563	0.662385	0.713964	0.740126	0.745636	0.749271	0.752036	0.746229	0.72988	0.708794	0.680541	0.638451	0.597713	0.564274	0.523135	0.470324	0.415464	0.367728	0.328352	0.29211	0.256355	0.22279	0.197864	0.180984	0.18256	0.196115	0.214304	0.233521	0.252854	0.265224
	0.0683999	0.071463	0.0700914	0.0623339	0.0516376	0.0398499	0.0255703	0.0137276	0.0160202	0.0416697	0.087226	0.145347	0.220207	0.306071	0.384274	0.449161	0.497128	0.524969	0.538961	0.549751	0.562979	0.579764	0.604306	0.633116	0.656374	0.668395	0.665757	0.647465	0.620751	0.590704	0.558484	0.533208	0.525249	0.533017	0.582352	0.653979	0.70939	0.733388	0.718411	0.667476	0.587588	0.507539	0.427636	0.349386	0.285274	0.241492	0.218861	0.223309	0.241303
	0.214435	0.238141	0.256988	0.273305	0.279661	0.274754	0.261404	0.240805	0.205523	0.160908	0.120097	0.0763976	0.0309715	-0.0123124	-0.0390401	-0.0481921	-0.0440214	-0.0194861	0.012647	0.0500452	0.0915611	0.134374	0.173429	0.203905	0.228465	0.252651	0.283491	0.318498	0.368423	0.433301	0.505612	0.588249	0.674591	0.761168	0.847134	0.931483	1.00918	1.07776	1.12282	1.13803	1.13437	1.11861	1.08264	1.03583	0.993197	0.949472	0.90628	0.854202	0.807457
	-0.0498726	-0.0885446	-0.135883	-0.17786	-0.215757	-0.246075	-0.259519	-0.247296	-0.205289	-0.15414	-0.0995214	-0.0512732	-0.0032884	0.0533155	0.114794	0.189532	0.269275	0.348373	0.466858	0.595986	0.703955	0.791911	0.84432	0.851685	0.821455	0.772638	0.711307	0.640408	0.557343	0.467295	0.382052	0.306674	0.242734	0.197718	0.174751	0.172034	0.1915	0.227775	0.273464	0.326604	0.38449	0.447089	0.508041	0.560543	0.595581	0.613603	0.61827	0.618129	0.614411
	0.171981	0.198745	0.218033	0.226036	0.214341	0.182489	0.130707	0.0692515	0.0128865	-0.0224626	-0.0235915	-0.00287617	0.0291574	0.0687082	0.112505	0.158793	0.207235	0.260256	0.320609	0.394214	0.483144	0.572302	0.658035	0.734594	0.791155	0.823585	0.825242	0.792052	0.727756	0.650858	0.591109	0.524538	0.464713	0.415174	0.367295	0.320387	0.276369	0.239694	0.211997	0.190177	0.169727	0.149921	0.137073	0.14438	0.158498	0.171335	0.180199	0.182249	0.177269
	0.0893005	0.102769	0.120356	0.136795	0.149564	0.154634	0.150524	0.140595	0.124818	0.104699	0.086505	0.0783208	0.0811226	0.0925782	0.113822	0.140535	0.168134	0.197295	0.222042	0.25515	0.30158	0.344252	0.38084	0.407885	0.426456	0.433503	0.429235	0.417514	0.3987	0.368986	0.328593	0.278035	0.220214	0.158948	0.0979603	0.0425841	2.10954e-05	-0.0290615	-0.0444793	-0.0477564	-0.0428469	-0.0295649	-0.0118324	0.00200419	0.0085338	0.0134594	0.0189397	0.0199042	0.0190316
	-0.0253281	-0.105128	-0.163787	-0.193974	-0.195587	-0.180273	-0.159641	-0.137333	-0.114308	-0.0989258	-0.0862103	-0.0644968	-0.0310587	0.00555477	0.0439508	0.0898308	0.132171	0.168946	0.203481	0.241513	0.289661	0.346669	0.407267	0.467657	0.518948	0.565553	0.607257	0.63933	0.657892	0.656934	0.64301	0.625659	0.619832	0.633558	0.674444	0.742797	0.835801	0.949683	1.07584	1.18524	1.26765	1.33806	1.38366	1.414	1.43617	1.43412	1.42017	1.41216	1.41656
	0.221506	0.248368	0.262611	0.269039	0.270627	0.271026	0.266346	0.250534	0.235828	0.216976	0.194274	0.177896	0.161054	0.143351	0.121913	0.0982339	0.0830329	0.0800197	0.0953832	0.125239	0.161466	0.205813	0.250826	0.293687	0.321556	0.333824	0.331594	0.32095	0.303264	0.280618	0.257796	0.246967	0.244065	0.246291	0.259371	0.285216	0.316607	0.348305	0.376138	0.398706	0.408537	0.406179	0.386535	0.354969	0.320276	0.283918	0.265041	0.277465	0.310759
	-0.037455	-0.0835514	-0.117528	-0.145326	-0.172525	-0.190654	-0.202547	-0.209156	-0.216431	-0.22001	-0.222755	-0.219837	-0.203582	-0.178283	-0.141128	-0.0958292	-0.050462	-0.0160459	0.00357378	0.0120986	0.0116877	0.00366873	-0.00405191	-0.00856234	-0.0118069	-0.0134599	-0.0110275	-0.00679982	-0.0106063	-0.027938	-0.052955	-0.081913	-0.105471	-0.117742	-0.126489	-0.122893	-0.104338	-0.0840573	-0.0669688	-0.0514862	-0.042265	-0.0419469	-0.0507976	-0.0653795	-0.0834761	-0.100709	-0.110619	-0.106382	-0.0843488
	-0.166238	-0.119229	-0.0685401	-0.0234844	0.00942694	0.0314363	0.0409385	0.0287702	-0.00588711	-0.0518253	-0.104751	-0.152977	-0.187658	-0.203683	-0.199893	-0.186049	-0.173333	-0.165727	-0.165558	-0.165505	-0.174603	-0.188999	-0.200521	-0.212546	-0.212036	-0.199439	-0.185912	-0.175286	-0.16964	-0.158168	-0.139951	-0.110778	-0.0731501	-0.0239895	0.0450665	0.112468	0.171913	0.230097	0.275695	0.303172	0.312642	0.30112	0.274476	0.245973	0.227581	0.217833	0.212225	0.21468	0.236651
	-0.0041416	-0.055604	-0.10399	-0.146617	-0.179025	-0.190537	-0.172353	-0.131173	-0.0753242	-0.00770551	0.061637	0.12525	0.176887	0.223151	0.275597	0.335183	0.401082	0.485387	0.580536	0.684004	0.786172	0.872803	0.939008	0.970302	0.959698	0.907051	0.836275	0.769534	0.698033	0.616415	0.537732	0.480161	0.434513	0.399237	0.383304	0.407597	0.469284	0.543796	0.631737	0.73365	0.826626	0.904738	0.962302	1.00085	1.01482	0.995767	0.946949	0.883763	0.825141
	-0.0225665	-0.0184619	-0.00655025	0.00995445	0.0169785	0.0197131	0.0320985	0.0674417	0.116429	0.165056	0.208497	0.239929	0.264985	0.282453	0.295885	0.306394	0.32425	0.355759	0.400947	0.449957	0.488034	0.51728	0.533172	0.556046	0.610056	0.665914	0.708017	0.734067	0.737114	0.706472	0.649672	0.583822	0.510684	0.427168	0.34774	0.281323	0.227696	0.188844	0.164921	0.154413	0.149073	0.14456	0.14289	0.1505	0.173539	0.203679	0.23346	0.258412	0.275509
	-0.209826	-0.28228	-0.338484	-0.36722	-0.367474	-0.335384	-0.269379	-0.188839	-0.107743	-0.0382119	0.0315017	0.105938	0.181471	0.256448	0.336741	0.425659	0.524152	0.630116	0.74083	0.843578	0.926291	0.981334	1.00115	0.984684	0.942799	0.877906	0.793772	0.695085	0.57636	0.462729	0.368306	0.308612	0.281215	0.280678	0.31287	0.372187	0.45047	0.532344	0.61442	0.692036	0.755266	0.799221	0.821156	0.815783	0.79982	0.770711	0.729422	0.679165	0.632424
	0.0647294	0.0707348	0.0771854	0.0856356	0.0918662	0.101171	0.120484	0.151353	0.194113	0.233767	0.278497	0.317413	0.338192	0.343785	0.340109	0.342096	0.35929	0.386062	0.423051	0.46986	0.513319	0.550607	0.606255	0.671789	0.764817	0.868941	0.953965	1.00682	1.0126	0.972619	0.891907	0.793619	0.684345	0.581802	0.484692	0.39466	0.325835	0.272746	0.238346	0.209776	0.183138	0.164853	0.15906	0.164374	0.176157	0.186723	0.197411	0.203679	0.205694
	0.295577	0.333464	0.356781	0.356973	0.334164	0.285104	0.212856	0.126265	0.0372879	-0.0429173	-0.101456	-0.135445	-0.148794	-0.137384	-0.104879	-0.058363	-0.00642355	0.0387448	0.0700013	0.0884443	0.0957314	0.084261	0.0626113	0.0401185	0.00795331	-0.0224075	-0.0367617	-0.0259891	-0.00990945	0.0126372	0.0572634	0.115223	0.176392	0.231365	0.28231	0.344083	0.420865	0.505307	0.599575	0.708674	0.817735	0.912817	0.988954	1.03798	1.07119	1.09199	1.12283	1.17591	1.23871
	0.0468682	0.0196233	-1.02505e-05	-0.0194104	-0.0407749	-0.0615386	-0.0816766	-0.0808842	-0.0493747	-0.00653698	0.0455685	0.104253	0.162589	0.213823	0.251544	0.279457	0.300501	0.310483	0.31231	0.324852	0.340462	0.355603	0.373789	0.396796	0.441164	0.497146	0.551119	0.597681	0.633557	0.651995	0.650625	0.632281	0.60061	0.559023	0.51386	0.470712	0.430446	0.396854	0.370098	0.353456	0.348617	0.348613	0.352953	0.35808	0.360256	0.359205	0.352642	0.340077	0.326597
	0.175034	0.209913	0.235496	0.244574	0.231269	0.194663	0.136128	0.0629235	-0.0126728	-0.0675927	-0.0911124	-0.0833895	-0.0608465	-0.0240632	0.0283537	0.0874057	0.154461	0.228217	0.31339	0.408523	0.507904	0.605011	0.697889	0.777374	0.835915	0.873122	0.877746	0.846281	0.778821	0.707514	0.651611	0.584034	0.518969	0.458993	0.401075	0.343561	0.289494	0.244761	0.209683	0.182331	0.166845	0.164504	0.165631	0.178936	0.199504	0.213642	0.219983	0.219084	0.211034
	-0.0098014	-0.0032192	0.00554076	0.0151867	0.0129031	-0.000932579	-0.0190864	-0.0374717	-0.0546579	-0.0715765	-0.0860928	-0.0921695	-0.0909186	-0.0889631	-0.0837296	-0.0767423	-0.0676229	-0.056827	-0.0480226	-0.0426036	-0.0357164	-0.0253608	-0.0168874	-0.00489309	0.0156641	0.0410874	0.0702638	0.101858	0.140323	0.183005	0.223888	0.257124	0.287835	0.315985	0.335422	0.348322	0.359489	0.367322	0.366163	0.361802	0.355176	0.348955	0.353346	0.365419	0.375444	0.380448	0.38766	0.399764	0.41362
	-0.0533728	-0.0922405	-0.129463	-0.163599	-0.190343	-0.206957	-0.209746	-0.192427	-0.162834	-0.128425	-0.0895742	-0.0452741	-0.00409176	0.02395	0.0365828	0.0347033	0.033583	0.033038	0.0269699	0.0189717	0.0182122	0.0213621	0.0250006	0.0309587	0.0340366	0.0310722	0.0231746	0.0143021	0.00911897	0.0176167	0.0421262	0.0837606	0.142184	0.208719	0.277151	0.343989	0.394806	0.41623	0.408756	0.379195	0.337406	0.288587	0.241849	0.204724	0.183302	0.183988	0.191393	0.202464	0.222974
	0.0763595	0.0452246	0.0228147	0.0100202	0.00418887	0.00677397	0.0142207	0.0202529	0.0224583	0.0193079	0.011558	-0.00251968	-0.0132359	-0.0124268	-0.00916668	-7.11901e-05	0.0218602	0.054501	0.0906245	0.130868	0.178252	0.222354	0.254027	0.269037	0.273549	0.27781	0.274676	0.266427	0.251809	0.233846	0.219391	0.209735	0.201507	0.195931	0.203902	0.226856	0.256924	0.285766	0.306968	0.32247	0.330761	0.336542	0.354417	0.370762	0.382396	0.386863	0.391327	0.405555	0.420611
	-0.0846369	-0.106477	-0.11537	-0.117944	-0.120931	-0.124647	-0.123701	-0.115051	-0.110004	-0.108687	-0.108388	-0.111772	-0.110875	-0.097873	-0.0874198	-0.0813526	-0.0721433	-0.0641991	-0.0611131	-0.0468367	-0.0301991	-0.0143792	0.00648885	0.0313766	0.057285	0.0773184	0.0896121	0.109339	0.12703	0.135188	0.141004	0.159749	0.18628	0.215214	0.244285	0.257582	0.250247	0.225556	0.188561	0.154755	0.129952	0.104297	0.0764526	0.0432113	0.0051978	-0.0395029	-0.0810477	-0.114022	-0.135598
	0.0730815	0.046902	0.041449	0.0544238	0.0823133	0.109614	0.130661	0.143765	0.151306	0.14839	0.139623	0.131749	0.127704	0.129596	0.152222	0.197733	0.267413	0.351343	0.441887	0.543041	0.651044	0.751923	0.837448	0.895757	0.921893	0.912663	0.876003	0.844512	0.833418	0.831099	0.837547	0.844902	0.858569	0.876311	0.90606	0.949017	0.997422	1.05318	1.10524	1.19015	1.3048	1.41272	1.49564	1.54802	1.57756	1.60247	1.62926	1.63519	1.61991
	0.228201	0.245848	0.255734	0.253562	0.236441	0.208042	0.172745	0.130051	0.0825625	0.0357172	-0.00881439	-0.0458681	-0.0737786	-0.0889741	-0.092189	-0.0901895	-0.0836339	-0.0772141	-0.0735724	-0.0720519	-0.0693977	-0.0601052	-0.0469868	-0.0359616	-0.0246033	-0.0119844	0.00868295	0.0354497	0.0600752	0.0799146	0.0977364	0.120511	0.156757	0.200397	0.247683	0.290381	0.323092	0.337299	0.338088	0.337787	0.333151	0.317447	0.288426	0.247282	0.199238	0.147642	0.0921324	0.0401962	0.000482118
	0.212713	0.189166	0.173206	0.166456	0.16823	0.176177	0.184666	0.1881	0.184886	0.180774	0.175152	0.164329	0.148766	0.132459	0.132763	0.148779	0.170622	0.194257	0.220958	0.252472	0.287409	0.319444	0.345013	0.370323	0.399841	0.432997	0.463266	0.495785	0.540235	0.594323	0.65804	0.721365	0.784685	0.847656	0.900627	0.950417	1.00771	1.07041	1.14436	1.22412	1.29961	1.37061	1.42948	1.46852	1.48253	1.47637	1.45916	1.44661	1.44369
	0.0390473	0.0365498	0.0410506	0.0541155	0.0675615	0.0932146	0.123586	0.14657	0.165695	0.182966	0.198644	0.222646	0.26027	0.309748	0.376167	0.448025	0.517449	0.585214	0.662451	0.751639	0.827137	0.885109	0.914959	0.909695	0.881522	0.835142	0.786263	0.7308	0.655043	0.566755	0.469912	0.378157	0.300651	0.241787	0.208032	0.216454	0.244548	0.281932	0.331464	0.367328	0.388001	0.409847	0.436621	0.466431	0.497354	0.520372	0.53197	0.529894	0.528267
	0.0348084	0.0185872	0.00482484	-0.00244503	-0.00139319	0.000931069	-0.00599363	-0.0235112	-0.0413116	-0.0463386	-0.0351611	-0.0100943	0.0201261	0.0548142	0.0981796	0.155508	0.232511	0.330336	0.446905	0.555904	0.644764	0.704937	0.742308	0.759887	0.75316	0.722918	0.680158	0.636741	0.585292	0.524015	0.46713	0.412002	0.366796	0.34036	0.338465	0.365449	0.409161	0.460281	0.517884	0.572376	0.636492	0.709112	0.768219	0.803566	0.816934	0.801205	0.747762	0.670973	0.573628
	0.129072	0.112208	0.10007	0.102238	0.110409	0.135416	0.157813	0.173448	0.178866	0.172332	0.164158	0.151959	0.135932	0.118716	0.106421	0.0927837	0.0798121	0.076405	0.0648651	0.0383575	0.00674112	-0.0307102	-0.0812938	-0.13577	-0.180458	-0.213911	-0.229404	-0.217982	-0.192887	-0.168425	-0.147772	-0.1204	-0.0839889	-0.0449934	-0.00574241	0.0241546	0.0372683	0.0412368	0.0618948	0.0890901	0.10979	0.13068	0.171078	0.233296	0.311493	0.412642	0.531683	0.648786	0.767122
	-0.0780583	-0.0918784	-0.107636	-0.127257	-0.147144	-0.16005	-0.160391	-0.139685	-0.0908423	-0.0260399	0.0385494	0.0876624	0.117829	0.133145	0.151135	0.179397	0.220657	0.273168	0.33535	0.433248	0.542843	0.634548	0.68446	0.691283	0.667761	0.628363	0.582014	0.531822	0.47671	0.410694	0.343553	0.284305	0.244856	0.226064	0.220122	0.230949	0.244827	0.263452	0.280905	0.313008	0.352007	0.380203	0.405602	0.432139	0.450752	0.459646	0.462692	0.464097	0.457916
	0.205862	0.179641	0.159993	0.14718	0.131564	0.115017	0.111161	0.132806	0.172255	0.225683	0.281449	0.328942	0.361925	0.379602	0.379663	0.362327	0.332544	0.289693	0.24709	0.207972	0.171117	0.140337	0.113133	0.087872	0.0607865	0.0346164	0.0134206	0.000878289	0.00375265	0.0300412	0.0793572	0.146574	0.23372	0.33377	0.439486	0.54339	0.622888	0.673987	0.694896	0.689872	0.664397	0.634633	0.615516	0.603842	0.603366	0.619651	0.655864	0.701827	0.749121
	-0.0266725	0.0197718	0.0642006	0.101224	0.125411	0.134492	0.133683	0.127925	0.118675	0.1177	0.144004	0.218677	0.32753	0.440998	0.542504	0.621091	0.673369	0.705092	0.725594	0.757552	0.829895	0.933062	1.03473	1.11614	1.1712	1.19893	1.19614	1.16006	1.09451	1.00992	0.943743	0.886658	0.819255	0.750457	0.691008	0.648465	0.610835	0.570979	0.524653	0.473709	0.420489	0.367829	0.316001	0.269093	0.231541	0.212584	0.217809	0.241263	0.270894
	0.134367	0.089633	0.0485456	0.0196319	-0.00410318	-0.0210464	-0.0339064	-0.0424355	-0.0486723	-0.0525818	-0.0582763	-0.0745633	-0.100281	-0.131745	-0.162161	-0.174926	-0.172217	-0.159324	-0.132147	-0.0993619	-0.0655318	-0.0308955	0.0011183	0.0270894	0.04426	0.0514234	0.0493125	0.0392255	0.0298037	0.0276412	0.0350887	0.049191	0.0779626	0.112897	0.143443	0.166484	0.178929	0.186789	0.192186	0.202828	0.224915	0.253019	0.283217	0.318046	0.353954	0.390983	0.424246	0.44533	0.456854
	0.0270342	-0.0100622	-0.0412331	-0.0637732	-0.0769195	-0.0831213	-0.0814633	-0.0707293	-0.0559283	-0.0427976	-0.0319889	-0.0223209	-0.0200592	-0.0249169	-0.0298661	-0.0314909	-0.0324178	-0.0359679	-0.041975	-0.0442418	-0.0456575	-0.0440845	-0.0373884	-0.0277939	-0.0088155	0.0112487	0.0277933	0.0434983	0.0684726	0.111354	0.15958	0.208607	0.254044	0.295611	0.33591	0.369015	0.392692	0.406566	0.410451	0.408901	0.404455	0.395743	0.387534	0.382569	0.375558	0.367216	0.35639	0.34237	0.322271
	0.171264	0.238969	0.300488	0.344006	0.361591	0.350824	0.312745	0.256915	0.196554	0.14808	0.117602	0.0942052	0.072442	0.0697693	0.088537	0.118825	0.159253	0.204278	0.251737	0.300531	0.3456	0.379554	0.395554	0.393525	0.379396	0.385301	0.400154	0.39872	0.376346	0.335433	0.283948	0.22815	0.199503	0.194036	0.193689	0.199501	0.206784	0.217836	0.235165	0.258116	0.285335	0.316856	0.348299	0.373835	0.389939	0.393982	0.385584	0.362084	0.326399
	0.021869	-0.00637505	-0.0204157	-0.0187463	-0.00890539	0.00153624	0.0103078	0.0130903	0.00801051	-0.00209839	-0.0166356	-0.0356946	-0.0599392	-0.0828743	-0.100233	-0.10944	-0.1059	-0.0909015	-0.0666446	-0.0415892	-0.018126	0.011744	0.0327637	0.0518113	0.0710017	0.0807082	0.0859868	0.0853882	0.0833421	0.0859064	0.0927222	0.101167	0.111708	0.132528	0.16884	0.213389	0.260391	0.304678	0.339733	0.362226	0.376835	0.385755	0.385151	0.382611	0.39027	0.400942	0.41543	0.429476	0.432577
	0.0893445	0.1212	0.1653	0.216378	0.258336	0.27812	0.274536	0.261213	0.242534	0.220633	0.198384	0.182521	0.171073	0.156752	0.140425	0.131286	0.125885	0.117635	0.119685	0.129829	0.137789	0.15279	0.177783	0.205931	0.241261	0.277394	0.313902	0.342484	0.357117	0.355967	0.333047	0.297153	0.260999	0.239229	0.237303	0.256604	0.294513	0.34479	0.401048	0.454785	0.498745	0.51782	0.510001	0.481471	0.458551	0.437347	0.409124	0.385935	0.367366
	0.236577	0.27079	0.290555	0.287472	0.263184	0.226094	0.188564	0.161847	0.147086	0.131835	0.123239	0.126723	0.134018	0.136754	0.13625	0.139408	0.151629	0.17178	0.191138	0.202902	0.202383	0.184847	0.15062	0.107633	0.0656331	0.0311867	0.00543656	-0.0128579	-0.0207514	-0.0147537	0.00264027	0.0257403	0.0536709	0.0876754	0.140168	0.200918	0.251068	0.28915	0.311648	0.319343	0.31184	0.30765	0.310568	0.310646	0.299411	0.281076	0.268603	0.261596	0.256731
	0.34153	0.392586	0.43377	0.457141	0.455488	0.429639	0.385427	0.327446	0.262891	0.192414	0.12393	0.0706206	0.040244	0.0241684	0.0263492	0.0664413	0.114511	0.166153	0.215493	0.251542	0.275244	0.287264	0.285523	0.275388	0.262681	0.250199	0.237098	0.220705	0.21212	0.213708	0.213944	0.209093	0.195427	0.17829	0.160927	0.166925	0.19874	0.234869	0.268478	0.307698	0.3418	0.364519	0.375264	0.372779	0.35712	0.328862	0.291399	0.254062	0.219797
	-0.148087	-0.13023	-0.113576	-0.0919151	-0.0589325	-0.0223937	0.0139236	0.0568592	0.0958991	0.122139	0.137584	0.134556	0.107592	0.0618092	0.0107849	-0.0469945	-0.100657	-0.1377	-0.168037	-0.192933	-0.21015	-0.217273	-0.208811	-0.185249	-0.14625	-0.0955126	-0.0404549	0.0142073	0.0611376	0.0964582	0.122618	0.141839	0.1583	0.169831	0.188893	0.222697	0.24895	0.25468	0.233991	0.19171	0.143853	0.107456	0.0898345	0.0956003	0.117326	0.153749	0.189892	0.223897	0.249585
	0.103507	0.126253	0.157972	0.196822	0.245588	0.296069	0.343745	0.388295	0.433107	0.465538	0.478458	0.461106	0.416286	0.350734	0.281061	0.227072	0.204053	0.209938	0.230686	0.253874	0.27334	0.296124	0.331594	0.360623	0.376935	0.374525	0.356481	0.342724	0.337396	0.339802	0.365243	0.430597	0.502966	0.575436	0.639402	0.69016	0.732241	0.770232	0.821251	0.911923	1.01242	1.08739	1.1269	1.1326	1.10825	1.07096	1.02455	0.965614	0.917051
	0.271326	0.239768	0.202173	0.152686	0.0985231	0.0491883	0.0161804	-0.00375052	-0.0272009	-0.0498367	-0.0624798	-0.0749869	-0.085207	-0.0968034	-0.109993	-0.114664	-0.0990162	-0.0623099	-0.0164089	0.0290142	0.0677885	0.104423	0.13192	0.145961	0.147292	0.129129	0.0998957	0.0707204	0.042328	0.00997875	-0.00783937	-0.00582701	0.0273181	0.0898074	0.174506	0.275606	0.371501	0.451022	0.503977	0.524582	0.512011	0.473693	0.422473	0.359655	0.28809	0.214933	0.136835	0.055334	-0.0209278
	-0.396572	-0.415979	-0.42049	-0.417005	-0.405436	-0.386847	-0.33267	-0.246714	-0.141595	-0.022738	0.100821	0.217995	0.311578	0.374287	0.402903	0.392805	0.352118	0.290988	0.226457	0.174553	0.143671	0.135462	0.157587	0.204947	0.255745	0.295571	0.330178	0.352685	0.357978	0.349778	0.329015	0.309979	0.302203	0.300568	0.297024	0.283812	0.257092	0.217408	0.164668	0.100525	0.0478719	0.015868	-0.00243936	-0.0136227	-0.0141362	0.0144376	0.051801	0.0794724	0.103521
	0.0707681	0.0986855	0.134923	0.173115	0.208365	0.233829	0.253477	0.270528	0.27995	0.288923	0.299744	0.302118	0.290043	0.275724	0.266	0.256906	0.249543	0.253034	0.265698	0.285107	0.308772	0.335496	0.35988	0.378265	0.385942	0.382956	0.384371	0.403841	0.443559	0.501592	0.574093	0.653662	0.746744	0.836841	0.91813	0.988593	1.03794	1.0696	1.08032	1.08588	1.09485	1.08035	1.03723	0.973001	0.905154	0.849568	0.796883	0.742474	0.695784
	0.0849832	0.0324342	-0.00910244	-0.0420357	-0.070189	-0.0778244	-0.067444	-0.0468483	-0.0204106	0.00840624	0.0360935	0.0618114	0.082801	0.0936856	0.098186	0.099825	0.0966604	0.0874532	0.0810723	0.0820438	0.0922969	0.11529	0.137776	0.15292	0.166451	0.187815	0.211756	0.234563	0.250041	0.264275	0.285089	0.303593	0.320325	0.339222	0.367683	0.402409	0.43064	0.444714	0.434423	0.397503	0.338072	0.264223	0.198227	0.143691	0.0954426	0.0620067	0.0498348	0.0554153	0.079549
	0.371811	0.391936	0.392591	0.365454	0.311446	0.242302	0.162102	0.0902375	0.0364875	-0.0104296	-0.0505824	-0.0810725	-0.0971337	-0.0919708	-0.0686001	-0.0460199	-0.0267662	-0.012643	-0.00314576	-0.00241449	-0.00861845	-0.0180542	-0.0292882	-0.0370198	-0.0422428	-0.0415585	-0.0270234	-0.00471783	0.0197228	0.0475799	0.0835611	0.124435	0.170982	0.226851	0.28226	0.336451	0.389282	0.438106	0.473694	0.490867	0.490097	0.473627	0.442277	0.395656	0.338907	0.278854	0.219176	0.167778	0.125551
	-0.178014	-0.232208	-0.285421	-0.322578	-0.329875	-0.309445	-0.26329	-0.199248	-0.120327	-0.0403061	0.0225358	0.0600139	0.0674947	0.0573774	0.0391115	0.0247615	0.0243677	0.0430915	0.0763574	0.120533	0.17456	0.229782	0.265395	0.272869	0.264591	0.238806	0.197558	0.157585	0.124734	0.0961749	0.0635978	0.0265384	-0.0221664	-0.0791932	-0.133081	-0.170994	-0.182972	-0.174945	-0.153886	-0.116075	-0.0656625	-0.0129853	0.0314505	0.0681194	0.104028	0.149413	0.19785	0.239627	0.278996
	-0.0965318	-0.117306	-0.138705	-0.159782	-0.177593	-0.192931	-0.199165	-0.195081	-0.183285	-0.158123	-0.132798	-0.109094	-0.0802324	-0.0561384	-0.0399294	-0.0340687	-0.0364438	-0.0416732	-0.0470967	-0.0521849	-0.0469524	-0.0223543	0.0170435	0.0708415	0.132714	0.194677	0.252151	0.296524	0.322424	0.326311	0.308959	0.270866	0.218719	0.161045	0.0976237	0.0320705	-0.028776	-0.0737698	-0.0939509	-0.0869449	-0.0567689	-0.0157489	0.0238348	0.0524251	0.0707192	0.0788915	0.0925872	0.115624	0.131778
	-0.272558	-0.283466	-0.297702	-0.309759	-0.32417	-0.335078	-0.331393	-0.31958	-0.295131	-0.258457	-0.209478	-0.146148	-0.0800645	-0.0152146	0.0529564	0.131548	0.217709	0.310725	0.407154	0.488483	0.55072	0.589803	0.604871	0.590403	0.555206	0.52421	0.490262	0.445146	0.390965	0.330405	0.272148	0.209227	0.145459	0.102289	0.0932602	0.103343	0.132366	0.192259	0.277504	0.372017	0.462253	0.53864	0.594199	0.617105	0.617731	0.604662	0.566498	0.502351	0.426012
	0.0671119	0.0750422	0.0771893	0.0715855	0.0602399	0.046108	0.040182	0.0457504	0.063869	0.098062	0.14025	0.184124	0.228748	0.278294	0.320041	0.349913	0.375718	0.394956	0.403471	0.405088	0.413273	0.443388	0.481547	0.527316	0.58348	0.65331	0.720404	0.770257	0.79036	0.780027	0.746349	0.689815	0.616487	0.539083	0.478999	0.424461	0.374409	0.330983	0.296238	0.274713	0.261966	0.248681	0.232156	0.213732	0.191373	0.167067	0.142462	0.120875	0.103758
	0.456508	0.393504	0.343043	0.295638	0.240809	0.181211	0.120752	0.0688878	0.0247919	-0.0114386	-0.030094	-0.0382469	-0.0341638	-0.019011	-0.000398891	0.0156008	0.024107	0.0189714	0.00484079	-0.0142393	-0.0325509	-0.0421538	-0.0423164	-0.0252078	0.00279506	0.0319227	0.0558931	0.0694814	0.0778651	0.0885834	0.0993452	0.108092	0.118819	0.137169	0.158682	0.186471	0.208906	0.217269	0.207539	0.179641	0.137223	0.0857825	0.0321248	-0.0193782	-0.0562311	-0.0761102	-0.0781363	-0.0667965	-0.0478864
	-0.00549598	-0.0348419	-0.0533175	-0.0641897	-0.0667728	-0.0640746	-0.0626889	-0.0627479	-0.0667622	-0.0774941	-0.0957294	-0.114641	-0.127801	-0.139486	-0.147822	-0.146663	-0.138044	-0.127166	-0.112717	-0.0893949	-0.0677628	-0.046979	-0.0226218	0.00316048	0.0303231	0.0526372	0.0669265	0.077431	0.080775	0.0824509	0.0947964	0.116054	0.150592	0.203032	0.273364	0.34746	0.418297	0.480182	0.525433	0.552787	0.572887	0.593412	0.609442	0.611113	0.599819	0.577316	0.545951	0.5085	0.472122
	0.123663	0.111841	0.0944592	0.0739035	0.0485	0.0210937	-0.00898467	-0.0422295	-0.0723747	-0.108493	-0.140929	-0.167938	-0.196684	-0.214262	-0.213493	-0.203371	-0.182469	-0.148624	-0.112077	-0.0771371	-0.0487421	-0.0213153	0.0117725	0.0413039	0.0621541	0.073766	0.0786615	0.0754363	0.0683186	0.0681579	0.0752228	0.0833251	0.0921812	0.101573	0.113096	0.131135	0.165706	0.200006	0.226053	0.243253	0.249968	0.246491	0.236886	0.232096	0.235182	0.244002	0.262527	0.283932	0.305512
	-0.082281	-0.0780102	-0.076688	-0.0781383	-0.0912029	-0.116802	-0.148221	-0.175688	-0.184431	-0.173328	-0.145343	-0.102868	-0.0498933	0.00773694	0.0627742	0.116833	0.167312	0.215512	0.265424	0.313942	0.366157	0.423366	0.481006	0.536238	0.582701	0.616393	0.636537	0.6414	0.635568	0.619937	0.599336	0.57685	0.551472	0.520643	0.486752	0.453174	0.406598	0.360327	0.316892	0.271645	0.227466	0.191815	0.170073	0.15198	0.137784	0.127993	0.118801	0.11051	0.101968
	0.010031	-0.0352243	-0.0730732	-0.100219	-0.112887	-0.110965	-0.102602	-0.0880914	-0.071634	-0.0520121	-0.023956	0.0195372	0.0699534	0.115701	0.151099	0.170414	0.171856	0.156377	0.131139	0.113446	0.1041	0.0983709	0.0966108	0.095954	0.0956886	0.0928876	0.0865635	0.0755194	0.058169	0.03808	0.0241024	0.0223488	0.0329067	0.0509141	0.0654145	0.0747871	0.0796321	0.0812628	0.0805164	0.0761589	0.065483	0.0508935	0.033953	0.0111741	-0.018747	-0.0514754	-0.0752522	-0.0851636	-0.0880919
	0.268019	0.304203	0.342672	0.36825	0.373427	0.355767	0.315724	0.260329	0.195161	0.134184	0.0825847	0.0325769	-0.00735166	-0.0367552	-0.0608435	-0.0826029	-0.103046	-0.110732	-0.102526	-0.083975	-0.0554159	-0.0168964	0.0205805	0.0534801	0.0838118	0.115457	0.156185	0.200556	0.240073	0.285671	0.343892	0.394732	0.448507	0.500292	0.554806	0.616813	0.688092	0.786428	0.893454	1.00143	1.09937	1.17608	1.23018	1.26635	1.29648	1.31898	1.32677	1.34037	1.39403
	-0.00228655	-0.0229911	-0.0267997	-0.0250824	-0.0162597	-0.00388804	0.0093187	0.0218104	0.0353305	0.0458903	0.0496237	0.0431619	0.0309039	0.0132799	-0.0108157	-0.0377794	-0.0600499	-0.0681149	-0.063719	-0.0429849	-0.00666922	0.0309567	0.0722408	0.107442	0.124513	0.12937	0.130633	0.134111	0.138898	0.144756	0.155063	0.187197	0.231576	0.272936	0.302613	0.314848	0.311353	0.286556	0.243371	0.189239	0.131198	0.07486	0.0273675	-0.00076471	-0.0120969	-0.0133936	-0.00525268	0.0101806	0.0369204
	0.0260542	5.99837e-05	-0.0334715	-0.0691502	-0.108898	-0.14683	-0.171503	-0.177887	-0.170002	-0.144477	-0.105093	-0.0565012	0.00471312	0.0722985	0.139754	0.20022	0.253883	0.315433	0.382977	0.445678	0.501963	0.545627	0.572964	0.596413	0.641243	0.699814	0.759169	0.812646	0.852117	0.868392	0.856073	0.81707	0.761646	0.688446	0.601466	0.513756	0.433252	0.36348	0.304732	0.255689	0.21554	0.188921	0.172795	0.161325	0.152441	0.147536	0.145338	0.146064	0.150523
	0.113934	0.164672	0.233534	0.311681	0.384549	0.447612	0.492559	0.513265	0.511398	0.486022	0.44099	0.385973	0.331518	0.27863	0.226886	0.176683	0.134921	0.10114	0.0967618	0.114401	0.12817	0.145377	0.166642	0.192653	0.215038	0.227197	0.228681	0.226389	0.226613	0.224139	0.229125	0.245328	0.255972	0.261473	0.262283	0.258618	0.247352	0.229752	0.205703	0.177259	0.147926	0.121852	0.103203	0.0908742	0.0847082	0.0806714	0.0792972	0.0842998	0.0961871
	-0.15052	-0.179901	-0.197465	-0.213808	-0.222111	-0.221223	-0.209679	-0.181234	-0.142184	-0.0973986	-0.0522349	-0.011979	0.0168042	0.0396059	0.0685557	0.0997273	0.131729	0.172989	0.222927	0.277431	0.333195	0.369414	0.381338	0.372105	0.346803	0.311794	0.264778	0.210926	0.158681	0.112149	0.0889754	0.0918074	0.108323	0.129227	0.157872	0.187883	0.217812	0.246173	0.266523	0.280014	0.288013	0.289313	0.279416	0.266106	0.256235	0.252886	0.253213	0.262809	0.273752
	0.16984	0.15901	0.151769	0.145432	0.127837	0.102577	0.0862428	0.0717521	0.073542	0.0925333	0.120575	0.157266	0.201116	0.264089	0.349771	0.453156	0.545727	0.610321	0.637127	0.621374	0.577246	0.510173	0.43469	0.362129	0.31199	0.29635	0.283291	0.273413	0.27454	0.28494	0.295726	0.305791	0.321152	0.351805	0.407783	0.474803	0.537331	0.586196	0.615025	0.618502	0.593826	0.54373	0.472144	0.391855	0.331629	0.309773	0.309668	0.307123	0.311149
	0.101578	0.110866	0.125183	0.140458	0.15097	0.155101	0.156634	0.154	0.141532	0.121569	0.100097	0.0803538	0.0589605	0.0373583	0.0211228	0.0123266	0.0141931	0.0235467	0.0426315	0.0711043	0.104416	0.136286	0.161112	0.181787	0.197672	0.208358	0.211579	0.211934	0.216308	0.214049	0.203461	0.19139	0.181367	0.178175	0.188229	0.206009	0.232525	0.268952	0.300542	0.328732	0.348094	0.358368	0.365079	0.358827	0.349	0.333345	0.316571	0.311513	0.304226
	-0.0702661	-0.101604	-0.117167	-0.122837	-0.120865	-0.103291	-0.0763104	-0.0486105	-0.0204893	0.00928968	0.0395353	0.0696711	0.11529	0.173612	0.239363	0.306179	0.372284	0.424851	0.457563	0.472296	0.476041	0.468591	0.455035	0.433057	0.407649	0.380126	0.353184	0.336462	0.327191	0.30691	0.293313	0.285661	0.27413	0.26423	0.258629	0.259439	0.25871	0.249435	0.221985	0.179156	0.128639	0.0758594	0.0259314	-0.0123092	-0.0327706	-0.0295988	-0.00654796	0.027525	0.0869311
	0.360191	0.385962	0.404789	0.415681	0.416478	0.399797	0.370024	0.323214	0.297345	0.28163	0.253128	0.219943	0.181634	0.140901	0.0984418	0.0651612	0.0521906	0.053403	0.0639907	0.0822695	0.101523	0.119934	0.143294	0.171267	0.197527	0.216746	0.224869	0.221837	0.214201	0.201012	0.184987	0.177655	0.189267	0.221146	0.264146	0.30802	0.344605	0.376044	0.406084	0.435511	0.465178	0.491389	0.511636	0.5305	0.542762	0.546685	0.54203	0.521524	0.491525
	0.135355	0.138196	0.155319	0.176845	0.194534	0.205815	0.213344	0.225526	0.243193	0.25766	0.265978	0.270005	0.272334	0.286138	0.311967	0.350226	0.389502	0.420702	0.440886	0.448722	0.445229	0.432667	0.417512	0.405222	0.410281	0.433658	0.465295	0.495595	0.513092	0.513704	0.500454	0.478857	0.457826	0.441342	0.433287	0.432313	0.438001	0.446635	0.456855	0.463808	0.458828	0.440262	0.408334	0.365384	0.319877	0.280762	0.251719	0.22682	0.203447
	0.029178	0.0470145	0.0575141	0.0661919	0.0864831	0.119892	0.162122	0.206038	0.247607	0.26805	0.277377	0.279922	0.275794	0.269466	0.263106	0.256894	0.249572	0.242283	0.239815	0.252405	0.285344	0.341131	0.408768	0.471927	0.524383	0.55981	0.57159	0.555893	0.51479	0.456764	0.407767	0.372858	0.336597	0.311324	0.280756	0.248933	0.22688	0.216369	0.224516	0.241031	0.257822	0.27067	0.272837	0.258427	0.229053	0.204823	0.18382	0.180912	0.187577
	-0.0376684	-0.0688829	-0.0906338	-0.102189	-0.105144	-0.100929	-0.0817345	-0.0521466	-0.00453295	0.043143	0.0809815	0.107168	0.137885	0.199737	0.277176	0.349575	0.414012	0.455827	0.472028	0.46256	0.434521	0.396327	0.351146	0.303103	0.263237	0.239715	0.235873	0.246563	0.261295	0.27702	0.300797	0.330436	0.358106	0.382527	0.402362	0.412556	0.424016	0.430588	0.415133	0.380984	0.334447	0.277081	0.211921	0.150959	0.10479	0.0803974	0.0835381	0.101745	0.129234
	-0.0495168	-0.0840633	-0.0956167	-0.101431	-0.103231	-0.10393	-0.105961	-0.108233	-0.108308	-0.100917	-0.0798172	-0.0421762	0.0101293	0.0792015	0.155312	0.224129	0.283417	0.327119	0.349945	0.354785	0.350117	0.34576	0.339372	0.342433	0.359617	0.363081	0.351651	0.332922	0.309351	0.286856	0.27703	0.288197	0.299716	0.297527	0.281884	0.258504	0.23732	0.216926	0.201769	0.195167	0.193569	0.189826	0.190014	0.190174	0.205106	0.228157	0.249703	0.26638	0.267601
	0.106786	0.0247127	-0.0519596	-0.115168	-0.161902	-0.185532	-0.178593	-0.149942	-0.104707	-0.045694	0.0228126	0.0953372	0.168102	0.243103	0.326841	0.394521	0.43421	0.442577	0.424949	0.392706	0.34669	0.29432	0.250349	0.215338	0.194163	0.196237	0.222083	0.262052	0.310882	0.36133	0.402975	0.436278	0.472596	0.502499	0.519852	0.53503	0.547898	0.546737	0.53608	0.508027	0.457324	0.383211	0.293537	0.208751	0.141651	0.0917306	0.0589566	0.0413932	0.0359722
	0.468503	0.530614	0.573555	0.595024	0.5927	0.567316	0.523041	0.482818	0.433391	0.371045	0.300606	0.22062	0.145026	0.0802555	0.0183401	-0.0373706	-0.0731959	-0.0807117	-0.0680036	-0.0509912	-0.0299094	-0.00300311	0.0248883	0.0519456	0.073681	0.0969651	0.119219	0.130702	0.136659	0.13431	0.123826	0.110439	0.0960366	0.0871087	0.0799963	0.0719866	0.0711575	0.0749493	0.0809581	0.0944086	0.109736	0.117678	0.120754	0.123238	0.122653	0.115751	0.108752	0.106271	0.105839
	-0.0935895	-0.113803	-0.127237	-0.139197	-0.148753	-0.15095	-0.149863	-0.144172	-0.123623	-0.0879526	-0.04292	-0.000519858	0.0380433	0.0690092	0.08995	0.108179	0.131035	0.161352	0.200524	0.242292	0.281231	0.311861	0.325036	0.320019	0.296711	0.254804	0.208285	0.162269	0.109194	0.0600425	0.021511	-0.001682	-0.0152018	-0.0258594	-0.0204475	-0.00245517	0.0246301	0.0473451	0.0664081	0.083137	0.0912926	0.0950698	0.099971	0.100698	0.0995947	0.102405	0.119763	0.148153	0.182099
	0.371571	0.325685	0.273078	0.230732	0.20527	0.191264	0.186597	0.186987	0.192805	0.197625	0.195948	0.185373	0.164032	0.132006	0.0933248	0.051922	0.0159334	-0.0114593	-0.0257035	-0.027245	-0.0203112	-0.0104237	0.0214996	0.0771952	0.133505	0.184782	0.228037	0.265678	0.292467	0.306691	0.303261	0.284088	0.254102	0.215136	0.172107	0.128105	0.0974609	0.0866615	0.0892784	0.0973967	0.102405	0.106623	0.109158	0.108774	0.109134	0.112795	0.116731	0.119783	0.120576
	-0.226165	-0.216147	-0.194342	-0.166289	-0.128888	-0.0780964	-0.0218454	0.0283318	0.0684825	0.104225	0.124768	0.130492	0.124047	0.100043	0.0608426	0.031645	0.0232608	0.0254143	0.0448155	0.0813615	0.133706	0.199085	0.271397	0.346589	0.415203	0.475992	0.527284	0.562882	0.585546	0.588829	0.570449	0.529138	0.468928	0.407975	0.337779	0.263834	0.189585	0.110311	0.0387701	-0.0203271	-0.0661913	-0.0902567	-0.0889341	-0.0738703	-0.0536743	-0.0296526	0.00240183	0.0525085	0.111928
	0.140329	0.142843	0.133153	0.112949	0.087228	0.0546723	0.0246037	0.00776845	0.0101662	0.0320946	0.0713412	0.121859	0.16796	0.206159	0.238098	0.269497	0.298845	0.321548	0.335139	0.3397	0.331297	0.310397	0.288145	0.261228	0.225478	0.184562	0.142796	0.100668	0.0676671	0.056272	0.0546983	0.0484305	0.0362934	0.0148611	-0.0125147	-0.0429764	-0.0650474	-0.0808011	-0.0917995	-0.0904534	-0.0804675	-0.0596937	-0.0284844	0.0147797	0.0657261	0.114251	0.15676	0.191385	0.213344
	0.0750079	0.109601	0.132975	0.143228	0.139555	0.126974	0.107829	0.0869317	0.0686617	0.0583177	0.0535286	0.0558036	0.0639846	0.0728679	0.077732	0.0777286	0.0722559	0.0699757	0.0766686	0.0902257	0.112032	0.144623	0.186161	0.234089	0.292223	0.354822	0.418466	0.466329	0.489169	0.492773	0.48665	0.468331	0.442324	0.414044	0.389291	0.369883	0.3564	0.346588	0.334888	0.323911	0.317854	0.314397	0.313567	0.315685	0.320086	0.329184	0.341371	0.349605	0.350533
	0.187825	0.158369	0.138835	0.126202	0.114978	0.101564	0.0823222	0.0630322	0.0484148	0.0353707	0.0190311	0.0271093	0.0504119	0.0786154	0.103149	0.120144	0.132275	0.140061	0.145304	0.152137	0.155226	0.145017	0.120514	0.0861096	0.0510332	0.021994	0.00374734	0.00890975	0.0238499	0.0406181	0.0628619	0.0936169	0.128983	0.156925	0.170762	0.167582	0.148864	0.117215	0.0901447	0.063579	0.0340824	0.0120516	-0.00138098	-0.00834144	-0.0143217	-0.00765999	0.0104697	0.0353881	0.0680501
	0.365766	0.320762	0.276764	0.227909	0.175661	0.121637	0.0927528	0.0877047	0.0840263	0.0841396	0.0864147	0.0902479	0.0890154	0.0944207	0.103105	0.106317	0.104772	0.112467	0.125541	0.125477	0.112247	0.0876489	0.0575858	0.029366	0.00478002	-0.00971313	-0.0109396	0.00424327	0.0296669	0.0643672	0.109647	0.164822	0.218449	0.253402	0.262775	0.246859	0.21255	0.164346	0.105919	0.043218	-0.0142253	-0.0500942	-0.0611968	-0.0479302	-0.0160217	0.0341727	0.0986232	0.161988	0.216967
	0.258788	0.262493	0.262389	0.256353	0.237085	0.200652	0.152882	0.0993742	0.0325624	-0.0207415	-0.0495105	-0.065641	-0.0678098	-0.0663512	-0.0593942	-0.0444931	-0.0228956	0.000678486	0.0168247	0.0172791	0.00419267	-0.0195529	-0.0499009	-0.0819325	-0.112459	-0.140661	-0.163417	-0.178642	-0.18677	-0.184758	-0.177469	-0.161245	-0.135648	-0.0967652	-0.0445293	0.00819118	0.0566168	0.0968742	0.128397	0.150671	0.164192	0.172156	0.182828	0.193909	0.206738	0.224615	0.24613	0.269209	0.28647
	0.073123	0.108961	0.136164	0.153289	0.159059	0.152818	0.135663	0.113135	0.0922489	0.0756442	0.0687401	0.0712747	0.0799555	0.0908063	0.102795	0.118564	0.131777	0.136995	0.135748	0.129505	0.121262	0.117045	0.111845	0.105134	0.0996362	0.095883	0.112437	0.130903	0.140277	0.144259	0.137289	0.114885	0.0883892	0.0561637	0.0253293	0.00238142	-0.00644422	-0.00376955	0.0039149	0.0204089	0.0484334	0.0822475	0.115055	0.152842	0.200308	0.252294	0.302285	0.343361	0.367606
	0.178254	0.197116	0.216642	0.23708	0.243701	0.236435	0.220336	0.205323	0.193095	0.182996	0.162476	0.131046	0.101054	0.0708641	0.0375218	0.00951324	0.00703563	0.0278175	0.0613995	0.0929393	0.122882	0.147784	0.159972	0.162015	0.151034	0.125747	0.0894502	0.0479113	0.00103178	-0.0536718	-0.108873	-0.160157	-0.203515	-0.230937	-0.23505	-0.220077	-0.187564	-0.144991	-0.0995972	-0.0519599	-0.00903844	0.0258005	0.0547	0.0818069	0.10643	0.129887	0.151506	0.182995	0.221794
	0.155923	0.174277	0.193229	0.211155	0.218256	0.211738	0.1927	0.1634	0.13012	0.095752	0.0659855	0.0469661	0.0414456	0.0479757	0.0641437	0.0887759	0.123508	0.163662	0.200411	0.22619	0.236864	0.239416	0.245112	0.252018	0.265887	0.287736	0.313402	0.343297	0.377503	0.407215	0.425757	0.431503	0.421777	0.398848	0.367753	0.334109	0.300705	0.268566	0.242264	0.223045	0.206918	0.19525	0.192867	0.208058	0.235868	0.273547	0.320902	0.371359	0.41639
	-0.0194019	-0.00201642	0.00989326	0.017222	0.01137	-0.0081876	-0.0339933	-0.0639588	-0.0945083	-0.121867	-0.135989	-0.144701	-0.146877	-0.138558	-0.116783	-0.0706602	-0.0104623	0.0537085	0.123	0.1941	0.262738	0.316997	0.348323	0.358316	0.344298	0.304504	0.258453	0.216385	0.175912	0.135624	0.108931	0.117817	0.139025	0.157496	0.173019	0.190174	0.226572	0.279937	0.327055	0.36216	0.383329	0.402413	0.423416	0.435959	0.428854	0.41139	0.395241	0.385445	0.387884
	0.0389918	0.0502301	0.0794231	0.125952	0.181397	0.241221	0.30149	0.358349	0.404898	0.432015	0.433554	0.40799	0.362447	0.30545	0.244298	0.190068	0.145393	0.110348	0.0838058	0.064103	0.0539185	0.0557651	0.0683814	0.0881057	0.108651	0.123974	0.13149	0.135482	0.13954	0.138376	0.129668	0.113111	0.0903229	0.0660019	0.0395138	0.0140527	-0.00667504	-0.0240213	-0.0357498	-0.0393087	-0.0361197	-0.0309312	-0.030844	-0.0335372	-0.0273234	-0.0228647	-0.0227783	-0.0252922	-0.0220864
	-0.106588	-0.1221	-0.131157	-0.14053	-0.149786	-0.162121	-0.180218	-0.192345	-0.189035	-0.165306	-0.135282	-0.102989	-0.0708681	-0.0422905	-0.0102816	0.0202406	0.0446097	0.0739184	0.110825	0.157303	0.220883	0.287925	0.341213	0.373872	0.387604	0.380683	0.354364	0.309646	0.239429	0.14786	0.0419926	-0.0573729	-0.138137	-0.209012	-0.268367	-0.304072	-0.302514	-0.276244	-0.234101	-0.173628	-0.102635	-0.0402499	0.00517895	0.0365239	0.0633151	0.0915338	0.140459	0.207179	0.284009
	-0.149252	-0.205705	-0.243732	-0.250803	-0.229835	-0.174359	-0.0945272	0.00234833	0.110992	0.224422	0.333499	0.41813	0.46742	0.480926	0.470314	0.444825	0.409943	0.373218	0.336116	0.305102	0.283145	0.26842	0.280194	0.327832	0.398711	0.481485	0.563138	0.629006	0.670149	0.681149	0.663634	0.63005	0.578198	0.523327	0.470817	0.421474	0.366449	0.303146	0.234804	0.165016	0.109239	0.0708727	0.0422152	0.0201426	0.00128024	-0.00341098	0.000516153	0.0125514	0.0370686
	0.351202	0.349766	0.341689	0.321838	0.292743	0.254558	0.205375	0.148888	0.0897155	0.0368246	-0.00723617	-0.041126	-0.0515521	-0.0495493	-0.0393936	-0.0211465	0.00345566	0.040361	0.0842578	0.12059	0.147616	0.158058	0.147283	0.120828	0.0877644	0.0766909	0.0697776	0.0498016	0.0237016	-0.00112027	-0.0234316	-0.0356647	-0.036528	-0.0347803	-0.022687	-0.00284031	0.0219193	0.0498934	0.0808908	0.110372	0.142544	0.179178	0.220952	0.264528	0.300445	0.332603	0.362909	0.391709	0.414984
	-0.0619826	-0.0204209	0.0320069	0.0911529	0.15266	0.201873	0.237445	0.265306	0.294281	0.313608	0.320429	0.317256	0.300022	0.269428	0.230481	0.193483	0.166123	0.149085	0.143866	0.157196	0.187898	0.232757	0.295446	0.366357	0.446061	0.537858	0.643127	0.743526	0.826362	0.904544	0.946241	0.939737	0.887707	0.816973	0.746509	0.668045	0.592666	0.522158	0.446562	0.368791	0.298945	0.232181	0.172918	0.135525	0.113411	0.0983309	0.093808	0.0991238	0.113143
	-0.142576	-0.164386	-0.17249	-0.158394	-0.125404	-0.0742241	-0.00496418	0.0770497	0.163005	0.243751	0.313559	0.3705	0.417448	0.456831	0.485144	0.511863	0.53387	0.541908	0.535458	0.506634	0.459574	0.405525	0.36761	0.357608	0.374906	0.415317	0.464236	0.508406	0.544693	0.58012	0.5993	0.585956	0.543323	0.488094	0.435018	0.381021	0.330267	0.29204	0.253363	0.21043	0.163456	0.112187	0.0701307	0.0473686	0.0445563	0.056484	0.0800956	0.12542	0.182271
	-0.0366278	-0.0567138	-0.0821033	-0.113654	-0.152011	-0.184047	-0.201619	-0.182985	-0.151008	-0.107716	-0.0536926	-0.00584911	0.0281842	0.0564921	0.0870795	0.106972	0.124654	0.14054	0.168205	0.212608	0.270147	0.338993	0.394143	0.421139	0.417853	0.388872	0.33913	0.283414	0.235273	0.20194	0.175711	0.157286	0.158354	0.171018	0.187726	0.195281	0.20043	0.205294	0.194911	0.166441	0.13262	0.0951075	0.0498501	0.00104134	-0.035142	-0.0582137	-0.0691563	-0.0606989	-0.0281828
	0.153645	0.161707	0.164817	0.171139	0.177524	0.185317	0.199723	0.218873	0.236827	0.260801	0.286487	0.306227	0.322973	0.330478	0.317887	0.28753	0.246071	0.203041	0.17869	0.175186	0.183523	0.209404	0.25351	0.307324	0.376488	0.436052	0.470493	0.479025	0.455632	0.402016	0.325985	0.255727	0.219567	0.188522	0.171294	0.17361	0.176426	0.175583	0.175901	0.166322	0.156659	0.151507	0.148319	0.154605	0.175937	0.212547	0.263866	0.325927	0.389888
	-0.216478	-0.18319	-0.147382	-0.117948	-0.0914145	-0.0691045	-0.0499366	-0.0223487	0.0150286	0.0584278	0.105565	0.157715	0.218721	0.278468	0.324476	0.358026	0.378023	0.383297	0.383762	0.388855	0.399328	0.421406	0.452349	0.485074	0.517908	0.547786	0.562996	0.559745	0.545628	0.52149	0.477374	0.417409	0.35921	0.290855	0.214227	0.141527	0.0641679	-0.00409311	-0.056381	-0.0952343	-0.11709	-0.113839	-0.0859712	-0.0395591	0.0198637	0.0826935	0.160367	0.243397	0.301965
	0.214713	0.162905	0.103106	0.0384316	-0.0180585	-0.0612737	-0.0879155	-0.102468	-0.111015	-0.111575	-0.0969633	-0.0646404	-0.0194929	0.0254717	0.066895	0.111183	0.157293	0.19113	0.202943	0.197592	0.173686	0.128594	0.0708061	0.0164448	-0.0263855	-0.0468354	-0.0539531	-0.0467307	-0.0297274	-0.0131749	0.00870658	0.0345593	0.08206	0.141551	0.202197	0.268926	0.346563	0.417094	0.468497	0.496998	0.515689	0.533026	0.544827	0.567647	0.60027	0.631918	0.660756	0.690516	0.729043
	0.0925532	0.0851792	0.0727915	0.0442931	0.000915054	-0.0546142	-0.110491	-0.154338	-0.186217	-0.195066	-0.17276	-0.121142	-0.0397211	0.0478366	0.129209	0.201504	0.272392	0.341054	0.410817	0.48485	0.53734	0.558088	0.547828	0.522729	0.499857	0.481195	0.467118	0.4514	0.431378	0.407409	0.399133	0.417733	0.462231	0.519527	0.578102	0.627579	0.670125	0.684388	0.678558	0.649756	0.613084	0.593083	0.569534	0.549143	0.542598	0.557272	0.587466	0.629431	0.69736
	0.00156263	0.0215414	0.0368892	0.0430886	0.0382294	0.0203611	-0.0111538	-0.0525874	-0.0965611	-0.138431	-0.173377	-0.20113	-0.222674	-0.235416	-0.239672	-0.229944	-0.205967	-0.176117	-0.135034	-0.0832653	-0.020356	0.0521135	0.127215	0.197623	0.26115	0.317311	0.363885	0.394485	0.411063	0.419709	0.429584	0.440462	0.453162	0.475786	0.509594	0.557643	0.60105	0.633531	0.642831	0.628069	0.601692	0.576351	0.539499	0.49367	0.448419	0.410329	0.373368	0.339544	0.31198
	-0.0733772	-0.0471386	-0.0114889	0.0198141	0.0419119	0.0550798	0.0630779	0.0665842	0.0638564	0.0607059	0.0532033	0.0402812	0.0187081	-0.013452	-0.0530042	-0.0885059	-0.109178	-0.126955	-0.145169	-0.162592	-0.169966	-0.165365	-0.169518	-0.187263	-0.208826	-0.208407	-0.195727	-0.175298	-0.142195	-0.104475	-0.0690517	-0.0371226	-0.0112631	0.0113017	0.0382932	0.0734403	0.114159	0.142388	0.143727	0.117329	0.0701324	0.0265175	-0.0035996	-0.0231019	-0.00784266	0.0538123	0.141418	0.228649	0.306527
	0.199385	0.169987	0.138634	0.100509	0.055608	0.0105489	-0.00361951	0.0182115	0.0672589	0.125725	0.178044	0.216583	0.236054	0.24112	0.24093	0.233989	0.224591	0.220383	0.227923	0.254593	0.292847	0.325552	0.346405	0.361846	0.37313	0.381029	0.386897	0.384132	0.379163	0.374235	0.356047	0.326955	0.286343	0.241581	0.197359	0.158214	0.135091	0.125511	0.127095	0.136574	0.151495	0.164775	0.174203	0.187057	0.203257	0.220575	0.238462	0.262075	0.306396
	0.0522556	0.0247265	0.0029024	-0.0212109	-0.0517759	-0.0814948	-0.113811	-0.132582	-0.118443	-0.0699603	0.00555726	0.102073	0.213999	0.324409	0.431949	0.52855	0.611076	0.678568	0.725276	0.745417	0.738078	0.70178	0.636363	0.555215	0.47055	0.400676	0.359957	0.347685	0.360659	0.395243	0.453072	0.507603	0.547322	0.57101	0.579532	0.578536	0.570505	0.553177	0.539062	0.530878	0.51759	0.505115	0.486166	0.472055	0.451499	0.427147	0.421284	0.453813	0.52612
	0.358821	0.306561	0.248148	0.18439	0.121886	0.0707868	0.0507023	0.0631611	0.101588	0.157651	0.218425	0.270565	0.307958	0.335923	0.348775	0.345078	0.333048	0.320481	0.322385	0.340431	0.361559	0.382565	0.406129	0.435934	0.470356	0.507402	0.542549	0.573926	0.592561	0.594702	0.585672	0.570833	0.542021	0.501501	0.455494	0.409401	0.367497	0.32984	0.30887	0.304658	0.32065	0.3398	0.356553	0.373146	0.387513	0.402191	0.426625	0.459193	0.488832
	0.0044126	0.00931905	0.0169111	0.0240354	0.015497	-0.0100012	-0.0445612	-0.0776201	-0.0957461	-0.079967	-0.0315991	0.0445458	0.139045	0.239087	0.332356	0.406432	0.461076	0.501304	0.51962	0.521165	0.518872	0.524136	0.532822	0.537337	0.540295	0.55378	0.571731	0.582249	0.597348	0.602702	0.589547	0.571043	0.556957	0.545737	0.539544	0.532972	0.530467	0.534648	0.528829	0.508408	0.47824	0.464345	0.459634	0.463002	0.500689	0.555035	0.62925	0.725198	0.820442
	-0.0628378	-0.0440916	-0.0380154	-0.0477655	-0.0593297	-0.0697909	-0.0826397	-0.0952912	-0.0919988	-0.0689159	-0.047087	-0.0238281	0.00120954	0.0222129	0.0447966	0.081699	0.138279	0.200647	0.256684	0.303793	0.330643	0.337393	0.323347	0.287476	0.236724	0.175174	0.105557	0.0421939	-0.0100589	-0.0507007	-0.0803625	-0.107844	-0.132194	-0.145543	-0.137061	-0.0980777	-0.0398878	0.0209889	0.0842448	0.140793	0.193314	0.2359	0.267572	0.296487	0.329528	0.367877	0.424021	0.522886	0.640943
	0.0493899	0.0193175	-0.00669808	-0.027718	-0.0412636	-0.0520951	-0.0607713	-0.0686085	-0.0679184	-0.0469039	-0.0139999	0.0283847	0.0788983	0.131993	0.189966	0.252966	0.328585	0.411203	0.490766	0.562268	0.61722	0.648062	0.663163	0.670069	0.684657	0.704397	0.709741	0.708391	0.696156	0.666389	0.630165	0.603793	0.589996	0.593253	0.608646	0.627735	0.664847	0.721637	0.793772	0.865635	0.9292	0.98237	1.02443	1.05777	1.09051	1.12663	1.16783	1.21196	1.26487
	0.0301282	0.0292594	0.0252869	0.0177472	0.00810832	0.00481406	0.0251301	0.0553418	0.0817247	0.106167	0.132288	0.164914	0.199657	0.228783	0.256799	0.284159	0.318237	0.364825	0.422467	0.481033	0.526841	0.552821	0.589467	0.669918	0.755404	0.832197	0.898081	0.946079	0.959591	0.934959	0.890706	0.832192	0.755962	0.668429	0.572161	0.471673	0.382161	0.313738	0.270728	0.246665	0.234828	0.242977	0.268979	0.297077	0.319549	0.327865	0.316448	0.29294	0.266923
	0.0444267	0.0162976	-0.00990553	-0.0284653	-0.0411123	-0.0519422	-0.0635225	-0.0742325	-0.0754572	-0.062543	-0.0327137	0.00604954	0.0587382	0.125633	0.198406	0.274685	0.35077	0.428621	0.509416	0.579554	0.631328	0.659703	0.66723	0.664242	0.66409	0.670854	0.680878	0.687035	0.679988	0.656325	0.622376	0.583361	0.581487	0.615312	0.643828	0.678226	0.72211	0.772518	0.831526	0.902552	0.974075	1.03758	1.09249	1.1368	1.16419	1.19005	1.21565	1.24374	1.27438
	0.153949	0.155494	0.146898	0.123716	0.0914754	0.0581844	0.0275505	0.00457644	0.00800132	0.037069	0.0894627	0.163806	0.239984	0.306633	0.368988	0.426891	0.46806	0.492913	0.50075	0.49657	0.484983	0.459701	0.43557	0.414927	0.403895	0.410682	0.427205	0.445245	0.455794	0.464743	0.473883	0.492117	0.520905	0.554486	0.584347	0.603945	0.616516	0.616917	0.617506	0.609929	0.599794	0.591923	0.586864	0.589593	0.595978	0.613202	0.640376	0.669819	0.704918
	-0.00539715	-0.0482836	-0.0893216	-0.127654	-0.161467	-0.183475	-0.19827	-0.199448	-0.178232	-0.149668	-0.109743	-0.0607104	0.000596905	0.0926184	0.198571	0.308497	0.413905	0.501411	0.589155	0.672688	0.732953	0.762062	0.754195	0.725477	0.679278	0.623663	0.572166	0.526251	0.498006	0.478356	0.468048	0.479218	0.504113	0.531297	0.556906	0.577222	0.584043	0.573524	0.543237	0.511334	0.486245	0.46701	0.44489	0.419395	0.407969	0.413107	0.435283	0.47525	0.538179
	0.378819	0.362684	0.354769	0.346972	0.343205	0.329454	0.295217	0.247054	0.190519	0.125331	0.0655193	0.0196665	-0.0103381	-0.0183132	-0.0148801	0.00235645	0.0356615	0.07945	0.122516	0.162779	0.201225	0.238675	0.272964	0.302007	0.328784	0.35495	0.37599	0.395613	0.418802	0.443915	0.459703	0.468775	0.473512	0.47236	0.470422	0.477516	0.492496	0.528866	0.601088	0.700628	0.831254	0.981235	1.12959	1.26748	1.38673	1.48301	1.5524	1.59996	1.63704
	0.0520116	0.0235715	-0.00731466	-0.0395751	-0.0630969	-0.0807857	-0.0909736	-0.083459	-0.057805	-0.0156761	0.0389322	0.114231	0.208394	0.289338	0.336268	0.343219	0.320053	0.280609	0.241418	0.207869	0.180146	0.160511	0.146911	0.137408	0.123159	0.11381	0.118015	0.138163	0.169733	0.207653	0.247603	0.285087	0.323623	0.357336	0.374549	0.366983	0.337478	0.297773	0.248258	0.195036	0.142799	0.102943	0.0818755	0.0865041	0.106904	0.138333	0.183187	0.229776	0.26717
	0.0475252	0.0717779	0.102369	0.1555	0.221446	0.286446	0.338379	0.374654	0.398157	0.401616	0.383617	0.35156	0.314194	0.268303	0.215461	0.173056	0.150112	0.142699	0.15668	0.177698	0.197106	0.215181	0.235362	0.271332	0.334478	0.40092	0.456363	0.493949	0.5053	0.485849	0.448799	0.41458	0.393424	0.367163	0.352185	0.343875	0.345615	0.37276	0.412173	0.443046	0.462546	0.468257	0.46248	0.448662	0.415187	0.372815	0.327305	0.275933	0.22842
	0.243883	0.22934	0.213129	0.20661	0.208893	0.217554	0.224011	0.221137	0.210094	0.193597	0.184577	0.18431	0.182217	0.191915	0.210897	0.225148	0.23884	0.258245	0.268081	0.262825	0.247578	0.224924	0.207368	0.199894	0.214099	0.246248	0.288475	0.339215	0.389456	0.439213	0.486492	0.527417	0.564905	0.596276	0.616358	0.624942	0.619474	0.603927	0.587217	0.558442	0.511522	0.456194	0.399488	0.33995	0.28587	0.246168	0.2341	0.247136	0.270567
	0.27497	0.287436	0.286121	0.276169	0.252073	0.217174	0.18556	0.139724	0.0873607	0.0473953	0.028877	0.0383998	0.0659616	0.10062	0.131632	0.158769	0.189978	0.233044	0.286392	0.329184	0.344117	0.326571	0.288707	0.231427	0.165674	0.102732	0.047762	0.0132034	0.00490566	0.0386107	0.10853	0.188494	0.271224	0.362207	0.45909	0.554275	0.644202	0.720292	0.779052	0.815726	0.837902	0.857289	0.891111	0.93794	0.989029	1.04094	1.10797	1.20637	1.31378
	0.10846	0.0637681	0.00658324	-0.0634671	-0.134479	-0.192157	-0.230689	-0.249969	-0.259514	-0.251264	-0.238516	-0.230535	-0.224186	-0.218064	-0.212447	-0.217258	-0.231263	-0.257099	-0.269631	-0.259345	-0.247347	-0.237185	-0.228225	-0.221592	-0.2203	-0.209884	-0.179894	-0.143392	-0.102558	-0.0504907	0.00915011	0.0745557	0.136719	0.19402	0.243974	0.279948	0.299528	0.303414	0.300222	0.277932	0.239341	0.192053	0.133976	0.0811147	0.0411735	0.00388613	-0.0192406	-0.0167244	0.00780188
	-0.126348	-0.168591	-0.19105	-0.196153	-0.182408	-0.144089	-0.0933279	-0.0407491	0.00948535	0.0493318	0.0852678	0.128362	0.170427	0.219144	0.267825	0.317193	0.376834	0.439711	0.500219	0.562092	0.618486	0.66673	0.694666	0.696365	0.676703	0.641744	0.601056	0.554609	0.497409	0.449062	0.398592	0.357681	0.328004	0.307862	0.317323	0.335752	0.372777	0.425168	0.475385	0.516415	0.536781	0.527614	0.493912	0.444361	0.392247	0.355079	0.331359	0.329556	0.332718
	0.132114	0.169535	0.209697	0.244292	0.263267	0.272538	0.270434	0.260794	0.257031	0.27011	0.288741	0.304467	0.314037	0.322285	0.319355	0.302131	0.278778	0.245636	0.210084	0.183745	0.16344	0.149035	0.132972	0.114863	0.0997104	0.0960799	0.107173	0.132279	0.163906	0.204338	0.24211	0.267922	0.293399	0.312253	0.31944	0.320229	0.304129	0.276872	0.256516	0.256577	0.261681	0.272262	0.287064	0.29962	0.308987	0.313577	0.309477	0.289629	0.261347
	-0.0742425	-0.0994122	-0.115634	-0.13297	-0.155403	-0.173438	-0.184337	-0.174237	-0.137978	-0.0864338	-0.0192194	0.0534332	0.125844	0.187069	0.237417	0.282438	0.323752	0.355416	0.381489	0.404161	0.414666	0.416872	0.421022	0.429616	0.441783	0.458684	0.472674	0.486111	0.500936	0.495061	0.476054	0.469513	0.471644	0.484933	0.510386	0.53468	0.553118	0.559853	0.555712	0.536659	0.526405	0.539995	0.559416	0.580488	0.620346	0.669876	0.705459	0.730169	0.756407
	0.0768527	0.0564871	0.036784	0.0198181	0.000550099	-0.0274605	-0.0487216	-0.063172	-0.062041	-0.0346321	0.0051811	0.063352	0.1339	0.210764	0.291686	0.359824	0.400341	0.416166	0.407011	0.373727	0.322066	0.26724	0.223577	0.187135	0.164169	0.165761	0.187041	0.219496	0.243076	0.265384	0.286261	0.295665	0.299717	0.302492	0.304736	0.298347	0.29311	0.289964	0.273355	0.248491	0.219687	0.191424	0.162762	0.131902	0.0995688	0.0716606	0.0493191	0.0262826	3.27436e-05
	0.408166	0.375605	0.321688	0.256963	0.191596	0.129789	0.0888186	0.0965614	0.125644	0.15983	0.202894	0.244418	0.278666	0.30713	0.333914	0.353749	0.356264	0.33478	0.292823	0.249967	0.215955	0.183951	0.155391	0.138233	0.129167	0.122848	0.115004	0.107932	0.103439	0.0977022	0.09866	0.105003	0.111803	0.116451	0.110109	0.093489	0.0719726	0.0501034	0.0331896	0.0243595	0.0173424	0.0104753	0.00608498	0.0108307	0.0369915	0.0745652	0.117972	0.164672	0.209533
	-0.245321	-0.290998	-0.31535	-0.306659	-0.277538	-0.228239	-0.17892	-0.13315	-0.0955338	-0.0647351	-0.044091	-0.024395	0.00913087	0.0545297	0.108027	0.167991	0.230557	0.292031	0.353194	0.413726	0.481345	0.549663	0.611462	0.650138	0.663974	0.659298	0.629639	0.601083	0.563213	0.513784	0.464091	0.423691	0.403468	0.404571	0.434879	0.496803	0.585958	0.694866	0.79165	0.876088	0.949648	1.00163	1.02014	1.01361	0.999606	0.978837	0.952327	0.92528	0.900202
	0.173856	0.139932	0.104454	0.0802181	0.0740667	0.0753538	0.0885063	0.125851	0.186225	0.257659	0.327728	0.387655	0.429714	0.448026	0.445315	0.419832	0.374509	0.324133	0.28156	0.257102	0.250144	0.244774	0.24192	0.239699	0.240106	0.237224	0.228055	0.214659	0.203901	0.194062	0.182181	0.161722	0.12831	0.104885	0.0938709	0.0848706	0.0714686	0.0565878	0.0432675	0.0432124	0.0490679	0.0511984	0.0556362	0.0694396	0.0905887	0.109436	0.123821	0.134369	0.144834
	0.0883538	0.0386831	-0.000332128	-0.0251348	-0.0341744	-0.0306704	-0.0114006	0.021002	0.0576581	0.104884	0.157106	0.207326	0.257351	0.302219	0.328312	0.334249	0.32415	0.304225	0.276035	0.246495	0.222209	0.202978	0.19185	0.196512	0.231768	0.294333	0.367495	0.432868	0.480406	0.504545	0.506129	0.481346	0.435267	0.376722	0.318433	0.272913	0.233851	0.200959	0.171009	0.133376	0.0918468	0.0496507	0.0137556	-0.0115483	-0.0263567	-0.0301191	-0.0298617	-0.0329589	-0.0392425
	0.0208493	0.0144911	0.0311479	0.0693225	0.127573	0.191161	0.252667	0.313042	0.353342	0.368177	0.366462	0.36976	0.371334	0.362105	0.349139	0.340689	0.331722	0.318173	0.290649	0.260834	0.228179	0.199381	0.183567	0.194575	0.238857	0.294245	0.359521	0.418929	0.45738	0.467659	0.459795	0.44258	0.41248	0.37143	0.324802	0.277937	0.242513	0.212297	0.188674	0.176166	0.17073	0.163803	0.155349	0.137517	0.119705	0.0963263	0.0681843	0.0452496	0.0255845
	-0.0543008	-0.0477467	-0.0357308	-0.0188514	0.00399633	0.0345083	0.0704244	0.104733	0.130875	0.14662	0.154202	0.152118	0.140211	0.12646	0.113924	0.116931	0.140467	0.174217	0.212076	0.247424	0.277144	0.29965	0.316274	0.323526	0.321187	0.328695	0.365661	0.41561	0.46328	0.497408	0.51575	0.518892	0.510842	0.494098	0.467991	0.43025	0.380285	0.318918	0.255806	0.197049	0.150359	0.134046	0.131368	0.140388	0.158818	0.176138	0.190621	0.202049	0.202893
	0.135886	0.124	0.112052	0.110739	0.113454	0.142591	0.210572	0.291385	0.383305	0.470558	0.543995	0.591785	0.61295	0.619543	0.613254	0.584734	0.535761	0.486454	0.442106	0.400447	0.359292	0.303751	0.232651	0.159521	0.106617	0.0752917	0.0520128	0.0386346	0.0341211	0.0267709	0.0120348	0.0104619	0.0265137	0.0497834	0.0698772	0.0810293	0.0902985	0.103111	0.121292	0.153523	0.199612	0.256102	0.320239	0.384099	0.445537	0.490289	0.517528	0.533749	0.537471
Phoneme /b/
	0.0669292	0.118524	0.168907	0.22973	0.275759	0.293994	0.282934	0.264016	0.273594	0.279741	0.270654	0.248604	0.221594	0.192838	0.173378	0.178771	0.192827	0.194356	0.18388	0.175573	0.157281	0.128695	0.0982759	0.0739815	0.0634858	0.0710825	0.0968809	0.144294	0.217539	0.302343	0.377064	0.435335	0.473398	0.490914	0.482416	0.458838	0.438431	0.413841	0.400771	0.392212	0.37772	0.373857	0.391281	0.429649	0.489492	0.560289	0.630822	0.699212	0.761461
	-0.0696063	-0.093211	-0.121115	-0.138639	-0.151953	-0.15687	-0.158781	-0.160373	-0.155597	-0.144451	-0.0997504	-0.0343974	0.0428657	0.120365	0.191926	0.257518	0.305382	0.326007	0.334589	0.343227	0.331097	0.301694	0.247592	0.191366	0.151921	0.1113	0.0625686	0.00425603	-0.0356508	-0.0602405	-0.0781423	-0.0748378	-0.0472035	-0.00674661	0.0246897	0.0328779	0.0173134	-0.00656106	-0.0455313	-0.099749	-0.169509	-0.25342	-0.342403	-0.42258	-0.480363	-0.50315	-0.483785	-0.427372	-0.341718
	-0.148869	-0.139673	-0.145306	-0.159863	-0.173275	-0.169536	-0.156863	-0.140906	-0.116667	-0.0740991	-0.0160403	0.0580889	0.153372	0.256044	0.352137	0.43462	0.497234	0.53845	0.561338	0.569334	0.560945	0.53828	0.506038	0.462453	0.405885	0.344992	0.288841	0.240871	0.203945	0.181	0.178583	0.188099	0.200964	0.219366	0.246589	0.264768	0.274899	0.283116	0.283678	0.271372	0.242905	0.202741	0.155672	0.104069	0.0632152	0.044977	0.049542	0.0698316	0.0953066
	-0.160891	-0.221885	-0.275623	-0.303648	-0.295238	-0.257251	-0.193839	-0.114372	-0.0324134	0.0373239	0.0919404	0.133293	0.155956	0.163951	0.169814	0.191896	0.229656	0.288914	0.368648	0.451844	0.531442	0.568853	0.544347	0.467235	0.352767	0.221807	0.108505	0.0353328	-0.00502662	0.0102995	0.0513695	0.0872881	0.102903	0.0869516	0.0447836	-0.0123268	-0.0733464	-0.130983	-0.161168	-0.14912	-0.123192	-0.10558	-0.0921175	-0.0884402	-0.105238	-0.134614	-0.168644	-0.19574	-0.211991
	0.810727	0.898837	0.941511	0.953803	0.95051	0.925413	0.88908	0.869532	0.867815	0.864452	0.835097	0.765014	0.662322	0.536139	0.399528	0.271118	0.205933	0.218576	0.242826	0.284904	0.3325	0.374506	0.405662	0.421454	0.426137	0.426038	0.421894	0.410275	0.405205	0.439469	0.498403	0.551563	0.582099	0.592797	0.565488	0.511233	0.433423	0.32069	0.192897	0.0601555	-0.066426	-0.175083	-0.262215	-0.323895	-0.350854	-0.353545	-0.341972	-0.296219	-0.219385
	0.588521	0.755754	0.9361	1.11025	1.25726	1.35095	1.37047	1.31289	1.18049	1.00149	0.821349	0.677449	0.575604	0.499819	0.440193	0.414018	0.416498	0.417005	0.410251	0.384418	0.344037	0.290461	0.22317	0.150195	0.0871172	0.0467026	0.0308829	0.0499921	0.0893751	0.133073	0.173856	0.204282	0.218437	0.215993	0.196761	0.168393	0.136734	0.109984	0.0983242	0.096714	0.108155	0.125484	0.136896	0.132589	0.106543	0.0749925	0.059525	0.0636965	0.0741751
	0.32329	0.324084	0.357375	0.418086	0.482994	0.53869	0.57453	0.586754	0.584796	0.570379	0.545805	0.529812	0.52575	0.514349	0.490817	0.452443	0.397281	0.352905	0.354707	0.395264	0.460674	0.537979	0.61297	0.675819	0.718775	0.726912	0.708992	0.668684	0.602253	0.520591	0.430909	0.334964	0.239514	0.150941	0.0738436	0.0143662	-0.0245991	-0.0441177	-0.0505313	-0.0512294	-0.0462575	-0.0307503	-0.00947375	0.00733872	0.0236389	0.0573781	0.108666	0.162909	0.206854
	0.0103657	0.0215161	0.0682034	0.134986	0.187727	0.212961	0.207503	0.166604	0.0923276	-0.00852478	-0.109757	-0.184878	-0.233051	-0.261202	-0.280228	-0.288266	-0.291341	-0.295905	-0.298233	-0.301561	-0.309057	-0.314983	-0.315439	-0.313171	-0.309099	-0.295764	-0.275369	-0.247145	-0.209923	-0.170949	-0.150975	-0.159033	-0.180268	-0.200512	-0.211193	-0.215969	-0.218668	-0.215217	-0.209903	-0.20224	-0.182249	-0.14624	-0.106973	-0.0704421	-0.0265201	0.0164497	0.0477779	0.0647496	0.0635814
	0.603402	0.735784	0.835985	0.892576	0.905227	0.885901	0.847513	0.796616	0.744155	0.70122	0.661531	0.609886	0.54607	0.487018	0.433781	0.383352	0.340618	0.31212	0.303788	0.305732	0.340282	0.3856	0.405847	0.412757	0.402803	0.383353	0.352696	0.337267	0.38625	0.454952	0.534014	0.614361	0.688076	0.747201	0.77879	0.77401	0.728848	0.642994	0.532642	0.416679	0.311846	0.235754	0.194979	0.180883	0.181882	0.186965	0.194314	0.197945	0.193312
	0.118085	0.113358	0.105491	0.0943843	0.083319	0.074679	0.0715938	0.0797232	0.10004	0.127334	0.153936	0.172834	0.181071	0.17936	0.169994	0.153631	0.134828	0.12058	0.112542	0.102677	0.0902607	0.0731617	0.0531415	0.0268021	-0.00446518	-0.0338004	-0.0621623	-0.0878894	-0.108015	-0.123852	-0.138662	-0.151525	-0.16227	-0.172783	-0.181875	-0.189157	-0.193077	-0.197	-0.203435	-0.209635	-0.215221	-0.219205	-0.221463	-0.220209	-0.212941	-0.201217	-0.186964	-0.167014	-0.144458
	-0.0252078	0.0545355	0.143516	0.232151	0.307016	0.359902	0.388016	0.391558	0.377104	0.359839	0.341743	0.327831	0.327875	0.33616	0.346203	0.36214	0.3789	0.381067	0.367895	0.346813	0.314084	0.278398	0.2436	0.206546	0.172559	0.151445	0.137508	0.126464	0.13862	0.189642	0.266973	0.351502	0.43287	0.506721	0.562445	0.588702	0.583661	0.55649	0.513918	0.465596	0.420681	0.388104	0.37058	0.382146	0.416558	0.455998	0.495138	0.527607	0.550928
	0.173558	0.206697	0.279708	0.350869	0.399991	0.431241	0.46647	0.499882	0.526169	0.553241	0.56785	0.556147	0.514587	0.440957	0.332442	0.20111	0.057748	-0.0862694	-0.210279	-0.315639	-0.405872	-0.470096	-0.497551	-0.482173	-0.437133	-0.392523	-0.3522	-0.319412	-0.290657	-0.25592	-0.227224	-0.209535	-0.206583	-0.216134	-0.235477	-0.263499	-0.271743	-0.252679	-0.199446	-0.106702	0.0167508	0.160573	0.302805	0.434199	0.544132	0.635609	0.697598	0.710362	0.694298
	0.217149	0.253362	0.280237	0.297967	0.311292	0.329886	0.341558	0.34067	0.331056	0.310053	0.275242	0.225751	0.1632	0.0960038	0.0333594	-0.0155114	-0.0362608	-0.0294057	0.00957335	0.0721193	0.140256	0.200616	0.242149	0.265962	0.273299	0.266138	0.255834	0.244937	0.229052	0.209051	0.192323	0.183013	0.19279	0.220804	0.246841	0.262978	0.25753	0.236308	0.209699	0.169375	0.118239	0.0677882	0.0263952	-0.0106849	-0.0410443	-0.070423	-0.088988	-0.0933566	-0.0994354
	0.122125	0.137684	0.16644	0.203494	0.244094	0.285715	0.323005	0.348468	0.354109	0.33497	0.29005	0.226949	0.155954	0.0874396	0.0326607	-0.00261874	-0.0177373	-0.0156866	0.00272635	0.0333677	0.0677801	0.0977458	0.118341	0.134246	0.143339	0.140714	0.127937	0.108894	0.0910912	0.0846426	0.0896984	0.107154	0.132558	0.161183	0.192113	0.218011	0.233673	0.231304	0.226345	0.245034	0.246825	0.232187	0.201919	0.161982	0.116832	0.083154	0.0610881	0.0353175	0.00703785
	-0.0342384	-0.0161179	-0.0194337	-0.033644	-0.0526022	-0.0747641	-0.0729272	-0.0666674	-0.0729042	-0.058064	-0.0244826	0.0104862	0.0346917	0.0510708	0.0733845	0.114632	0.172521	0.21393	0.237808	0.247741	0.251445	0.242654	0.238487	0.231425	0.210253	0.201984	0.224176	0.270965	0.325831	0.380649	0.445409	0.516913	0.583637	0.634029	0.670827	0.694389	0.696333	0.689206	0.674974	0.645408	0.623024	0.606595	0.584582	0.561647	0.553989	0.56638	0.58447	0.602783	0.631653
	0.368177	0.416827	0.463857	0.48661	0.487558	0.467422	0.422392	0.370984	0.331083	0.29985	0.287983	0.297379	0.319515	0.340758	0.358442	0.369718	0.36956	0.367317	0.354549	0.312586	0.240982	0.153778	0.0827017	0.0367151	0.00594668	-0.0117241	-0.0217207	-0.00239207	0.0349438	0.065096	0.0771921	0.0748358	0.0632951	0.0388216	0.0174129	-0.0065252	-0.0439328	-0.0800709	-0.0974627	-0.107562	-0.107126	-0.0823945	-0.0299165	0.0302435	0.092205	0.143088	0.174876	0.184769	0.169284
	-0.0384775	-0.0697247	-0.104277	-0.126495	-0.128116	-0.124539	-0.117232	-0.10875	-0.104975	-0.109795	-0.125096	-0.147116	-0.170919	-0.191862	-0.213001	-0.236331	-0.25941	-0.277515	-0.295959	-0.313199	-0.328605	-0.347233	-0.364726	-0.377781	-0.38902	-0.398606	-0.409585	-0.417211	-0.42099	-0.413612	-0.39646	-0.378736	-0.361325	-0.346799	-0.334593	-0.322879	-0.307008	-0.283792	-0.251888	-0.217757	-0.18482	-0.146654	-0.102942	-0.066939	-0.0319091	-0.0110574	-0.00482696	-0.00984063	-0.0233323
	0.128442	0.0553116	-0.0244658	-0.0972658	-0.166884	-0.229269	-0.274783	-0.303811	-0.313044	-0.308004	-0.280811	-0.245544	-0.210489	-0.173842	-0.117087	-0.0581997	-0.0175539	0.0184136	0.0518651	0.093948	0.136752	0.191379	0.250356	0.295059	0.336578	0.39234	0.433137	0.451423	0.445898	0.417341	0.385379	0.359228	0.337572	0.331539	0.319312	0.291354	0.249531	0.194856	0.140251	0.0987328	0.0615557	0.0294755	0.0220516	0.0656148	0.133949	0.227305	0.33382	0.434409	0.527056
	-0.139845	-0.0880402	-0.0390418	0.0146033	0.0766586	0.127134	0.15376	0.14472	0.131731	0.125253	0.101467	0.059117	0.00149922	-0.0517542	-0.0967194	-0.11263	-0.0993331	-0.0833375	-0.0731041	-0.0741719	-0.0851893	-0.101204	-0.121652	-0.134102	-0.120198	-0.0742966	-0.00380138	0.0804402	0.168735	0.250662	0.321665	0.386403	0.442363	0.484384	0.511042	0.521278	0.518076	0.529481	0.559685	0.599236	0.633625	0.665662	0.700799	0.754132	0.821117	0.871684	0.903455	0.911505	0.894411
	0.805366	0.948271	1.05326	1.10781	1.10746	1.06303	0.997412	0.939653	0.899931	0.867702	0.828889	0.763797	0.675029	0.554667	0.419081	0.307291	0.230036	0.206237	0.233508	0.285539	0.344203	0.388822	0.413034	0.412555	0.389593	0.356255	0.317784	0.282047	0.260231	0.270431	0.312934	0.367892	0.420356	0.455674	0.465867	0.450479	0.406855	0.330171	0.231652	0.123415	0.015961	-0.0567433	-0.100201	-0.109867	-0.0905905	-0.0494054	0.00757236	0.0718851	0.161712
	-0.189121	-0.183953	-0.172419	-0.146149	-0.0988441	-0.0570567	-0.0254302	0.00847506	0.0312027	0.0469017	0.047272	0.0298648	0.00333497	-0.0214627	-0.0352059	-0.042604	-0.0457606	-0.0431555	-0.0416653	-0.0534528	-0.0768652	-0.110464	-0.153334	-0.19543	-0.223696	-0.249081	-0.269105	-0.270809	-0.241195	-0.181223	-0.109473	-0.0295151	0.0612193	0.156298	0.240052	0.299629	0.336779	0.359541	0.377593	0.395421	0.42485	0.484503	0.57126	0.675688	0.770754	0.847112	0.896725	0.928407	0.926268
	0.982168	1.06391	1.10057	1.09059	1.03058	0.94061	0.848832	0.778352	0.729419	0.677751	0.609787	0.521481	0.412485	0.290562	0.18463	0.114483	0.0897939	0.1171	0.178016	0.251733	0.319031	0.375279	0.415063	0.428846	0.421253	0.398145	0.370078	0.347144	0.34323	0.379648	0.45265	0.531808	0.601282	0.651303	0.670387	0.646035	0.570737	0.45404	0.318056	0.20158	0.106097	0.0314018	-0.0162294	-0.0357448	-0.0261265	0.0108037	0.0694637	0.136021	0.201225
	0.130839	0.181572	0.211845	0.218306	0.202701	0.177551	0.149024	0.142005	0.155659	0.171542	0.19725	0.230704	0.257983	0.266302	0.258564	0.239929	0.219636	0.20651	0.193915	0.173947	0.136723	0.0746491	0.00264957	-0.0500739	-0.0711617	-0.0742077	-0.0519232	0.0108948	0.101152	0.223532	0.36713	0.533982	0.709236	0.871935	1.00506	1.08212	1.09081	1.03655	0.93175	0.795332	0.658043	0.554278	0.506495	0.504032	0.539447	0.612962	0.718211	0.84625	0.991308
	1.28356	1.47428	1.60371	1.65071	1.61108	1.49432	1.31511	1.1033	0.886675	0.685134	0.496481	0.347334	0.239814	0.138195	0.0680187	0.0183563	-0.0278604	-0.0712498	-0.108675	-0.135831	-0.143532	-0.135935	-0.115693	-0.0802582	-0.0408849	-0.00252771	0.033847	0.0650664	0.0854579	0.0939767	0.0934992	0.0876095	0.0787926	0.0701282	0.0622891	0.0568402	0.049446	0.0378682	0.0219632	-0.00145247	-0.0302692	-0.0676543	-0.103073	-0.130692	-0.142112	-0.136754	-0.121772	-0.094445	-0.0626235
	0.139106	0.173074	0.205591	0.253733	0.301765	0.338558	0.366471	0.379092	0.37391	0.354501	0.319272	0.265838	0.201772	0.135218	0.0780917	0.0323659	0.0208927	0.0414271	0.0789616	0.12891	0.174406	0.20774	0.221762	0.220825	0.207645	0.187196	0.166617	0.151597	0.14616	0.146705	0.155566	0.181303	0.233503	0.290147	0.333358	0.35784	0.355763	0.330118	0.284385	0.22686	0.171506	0.121355	0.0761751	0.0369826	0.00182169	-0.0182406	-0.0230483	-0.0262058	-0.028539
	0.0936319	0.112744	0.130943	0.144408	0.152745	0.154542	0.153625	0.159405	0.165622	0.166016	0.156292	0.13908	0.114293	0.083669	0.0554027	0.0352455	0.0286268	0.0374467	0.0659835	0.109265	0.166211	0.235732	0.308446	0.373928	0.420215	0.442359	0.439441	0.413723	0.371809	0.326401	0.288267	0.263062	0.236112	0.208949	0.183907	0.160983	0.136194	0.103696	0.0624153	0.0120755	-0.0322725	-0.0556586	-0.054211	-0.0285255	0.0122014	0.0615722	0.121266	0.182974	0.240628
	0.184515	0.220011	0.250819	0.277061	0.299922	0.324693	0.35992	0.405967	0.440309	0.461465	0.457776	0.41518	0.350618	0.261856	0.151243	0.0386061	-0.0610433	-0.0897007	-0.0442741	0.0324043	0.115058	0.180657	0.218241	0.226964	0.22871	0.223017	0.222159	0.227519	0.231831	0.231733	0.213276	0.19375	0.185496	0.174081	0.171982	0.177332	0.184233	0.195577	0.21402	0.240466	0.254949	0.242276	0.20623	0.153035	0.0998908	0.0506819	0.0108073	-0.0126905	-0.0207227
	0.141616	0.102005	0.0655637	0.0352322	0.00509689	-0.0304319	-0.045918	-0.0518683	-0.0571021	-0.0566728	-0.0440472	-0.0153502	0.0275189	0.0802595	0.130941	0.17727	0.215444	0.248646	0.273104	0.3095	0.375853	0.435005	0.482929	0.514733	0.521779	0.507239	0.466059	0.412031	0.354111	0.286866	0.222562	0.159799	0.0935315	0.03491	-0.00967113	-0.0389865	-0.0558865	-0.0599755	-0.0489238	-0.0312945	-0.0107763	0.00604876	0.0254238	0.0378982	0.0422184	0.0457607	0.0508182	0.059602	0.0778442
	0.730863	0.916992	1.09676	1.24422	1.35569	1.44474	1.48431	1.44785	1.34637	1.19614	1.01101	0.799882	0.57739	0.368469	0.219025	0.151102	0.107262	0.0690527	0.0294732	-0.0160958	-0.0439126	-0.0495589	-0.0555145	-0.0590401	-0.0572291	-0.0528547	-0.0477447	-0.0398046	-0.0124465	0.0262056	0.0589387	0.0712089	0.0519886	0.0117291	-0.0373607	-0.086013	-0.127861	-0.167444	-0.209999	-0.250712	-0.285804	-0.307946	-0.323032	-0.327685	-0.320608	-0.304251	-0.268763	-0.208438	-0.1236
	-0.197966	-0.134253	-0.057379	0.0243372	0.102188	0.160126	0.193777	0.210781	0.218559	0.249016	0.294057	0.325671	0.34295	0.342625	0.331002	0.314268	0.311022	0.298746	0.268282	0.230156	0.178137	0.122227	0.0626906	-0.00160926	-0.0568809	-0.108007	-0.147929	-0.166179	-0.155083	-0.12057	-0.0575801	0.027271	0.117611	0.207311	0.286482	0.344062	0.374007	0.389571	0.4011	0.402461	0.394403	0.387597	0.400593	0.438478	0.48525	0.541211	0.611611	0.679777	0.737359
	-0.361248	-0.320428	-0.271372	-0.219935	-0.16731	-0.120526	-0.0806325	-0.0415647	-0.0155048	-0.00679656	-0.0100084	-0.0187159	-0.0239214	-0.013454	0.00957789	0.0467746	0.0948636	0.144599	0.190585	0.244149	0.284798	0.296646	0.28384	0.251381	0.207727	0.157754	0.106333	0.0654181	0.0576548	0.0826814	0.11152	0.135239	0.147662	0.142542	0.127688	0.110422	0.0878173	0.0580973	0.0260744	0.00141484	-0.0205609	-0.0456562	-0.0505955	-0.0392017	-0.0230532	0.00110571	0.0294657	0.0479327	0.0507478
	0.180296	0.250818	0.287	0.288746	0.261853	0.2223	0.197676	0.185309	0.17331	0.166712	0.164293	0.181629	0.211794	0.234929	0.260784	0.291733	0.31661	0.345448	0.37116	0.378876	0.364645	0.331421	0.28562	0.235731	0.189904	0.147411	0.113063	0.0966295	0.117706	0.190324	0.292459	0.409028	0.524939	0.629875	0.719309	0.784166	0.803463	0.772236	0.69513	0.583485	0.470944	0.411015	0.382116	0.382093	0.421934	0.501588	0.599097	0.694123	0.795941
	0.0238178	0.0120105	-0.00689071	-0.0106668	6.65031e-05	0.00405527	-0.00460425	-0.00827611	-0.000477141	0.0217329	0.0561497	0.0931084	0.132491	0.176946	0.233649	0.29314	0.343584	0.380174	0.402268	0.410197	0.39525	0.370243	0.338386	0.299558	0.256627	0.206216	0.172784	0.178868	0.201829	0.234377	0.276221	0.318009	0.352135	0.371916	0.374581	0.36133	0.337635	0.323662	0.335684	0.356658	0.379096	0.404288	0.428278	0.460373	0.509418	0.56358	0.605855	0.64691	0.688013
	0.0230817	0.0669374	0.110013	0.165728	0.230146	0.288451	0.326095	0.338394	0.332489	0.313632	0.27268	0.206104	0.129822	0.0456649	-0.0300964	-0.0875312	-0.138058	-0.176049	-0.198132	-0.219359	-0.247883	-0.283828	-0.305875	-0.311784	-0.322435	-0.337601	-0.35013	-0.341623	-0.314549	-0.277072	-0.230437	-0.188305	-0.158423	-0.131848	-0.102417	-0.073516	-0.0367398	0.0124987	0.0854397	0.178644	0.294254	0.425254	0.545431	0.663923	0.773568	0.852194	0.900989	0.919546	0.914918
	-0.120119	-0.166925	-0.187517	-0.179825	-0.156053	-0.125585	-0.0848665	-0.0398732	-0.00338811	0.0344511	0.0668638	0.0870376	0.092516	0.0876345	0.0935911	0.117871	0.161963	0.229801	0.317748	0.415143	0.509937	0.598022	0.673486	0.728165	0.754952	0.747543	0.71552	0.666412	0.601062	0.528442	0.46519	0.41011	0.347578	0.285422	0.217078	0.137469	0.0583631	0.00335887	-0.0262922	-0.041184	-0.0396883	-0.0201226	0.0187678	0.0680476	0.115814	0.169629	0.250699	0.356165	0.480442
	-0.0399251	0.0520748	0.150959	0.247206	0.327491	0.377249	0.383475	0.342631	0.273457	0.19925	0.117888	0.0378561	-0.0289154	-0.0878045	-0.138054	-0.180869	-0.206101	-0.212145	-0.215934	-0.209064	-0.200394	-0.197478	-0.195436	-0.191875	-0.189211	-0.182505	-0.171425	-0.161908	-0.160679	-0.164419	-0.166203	-0.176	-0.203098	-0.243084	-0.280122	-0.304962	-0.313884	-0.306978	-0.279354	-0.228392	-0.162312	-0.0839724	-0.00331905	0.0736757	0.137335	0.188174	0.231131	0.269054	0.30444
	0.0957486	0.0990321	0.107417	0.116965	0.124376	0.121052	0.102733	0.075765	0.0428276	0.0183593	0.0155919	0.0418361	0.0886015	0.136095	0.184644	0.23957	0.276637	0.299378	0.326063	0.359229	0.405098	0.451259	0.490993	0.528921	0.571259	0.605334	0.620071	0.618979	0.621266	0.631635	0.625117	0.596126	0.538193	0.447515	0.331187	0.205143	0.0918078	-0.000175873	-0.058631	-0.0771228	-0.062883	-0.0353701	0.00705142	0.0563203	0.100898	0.137323	0.166324	0.196616	0.230906
	-0.0783535	-0.115721	-0.132331	-0.130146	-0.110721	-0.0791968	-0.0433557	-0.0104421	0.0217161	0.0431481	0.0486376	0.0399579	0.0208906	-0.00120651	-0.0237416	-0.0487355	-0.0701568	-0.084864	-0.0940087	-0.101797	-0.109937	-0.119788	-0.123883	-0.122183	-0.120089	-0.122806	-0.132819	-0.148211	-0.166054	-0.182235	-0.193887	-0.202443	-0.213193	-0.2286	-0.249126	-0.271694	-0.293772	-0.312518	-0.325102	-0.323762	-0.307814	-0.286295	-0.260719	-0.233822	-0.198358	-0.161809	-0.129411	-0.104824	-0.091437
	0.133924	0.121779	0.0963894	0.0612871	0.0215211	-0.0172231	-0.046082	-0.0596064	-0.0569865	-0.0372226	-0.0129262	0.00592199	0.016971	0.0199573	0.0219329	0.0279253	0.0359841	0.0480328	0.0653206	0.107622	0.176676	0.25042	0.324139	0.391834	0.445704	0.477517	0.481976	0.458444	0.413197	0.362955	0.314022	0.255888	0.190606	0.128674	0.073695	0.0272305	-0.00743623	-0.0357578	-0.0569606	-0.0666457	-0.0641291	-0.0471264	-0.0171054	0.0209866	0.0592344	0.0878378	0.108383	0.123596	0.138028
	0.247818	0.267229	0.264721	0.245762	0.210968	0.164015	0.11394	0.0732927	0.0401474	0.00769161	-0.021254	-0.0473687	-0.0677106	-0.0786701	-0.075277	-0.0566576	-0.0274599	0.01095	0.0568792	0.108186	0.162058	0.207513	0.242272	0.267339	0.314295	0.363201	0.386773	0.383122	0.354611	0.320103	0.277434	0.225159	0.170265	0.125561	0.0918626	0.0697827	0.0557474	0.0437039	0.0359117	0.0243036	0.0069087	-0.0069348	-0.0117201	0.00134473	0.0382581	0.0925253	0.152096	0.213709	0.270253
	0.0441999	0.0429212	0.0351142	0.0194809	-0.0055263	-0.032531	-0.0198689	0.0318612	0.0970682	0.165378	0.229798	0.288028	0.341372	0.391719	0.428284	0.443388	0.43853	0.420497	0.400948	0.387216	0.383914	0.383305	0.368836	0.335682	0.284719	0.224688	0.165244	0.114527	0.0820615	0.0845438	0.144929	0.241377	0.350031	0.452219	0.527413	0.564024	0.555844	0.504308	0.417375	0.304106	0.193213	0.106506	0.0428738	0.00204979	-0.0252619	-0.0404198	-0.0514155	-0.0481151	-0.0341857
	0.814337	0.82415	0.798872	0.762919	0.70167	0.619406	0.52328	0.425788	0.355201	0.315198	0.297224	0.290514	0.291219	0.298309	0.308067	0.322716	0.347065	0.373328	0.401176	0.436927	0.464832	0.474638	0.464566	0.468667	0.472732	0.469362	0.458279	0.436643	0.404592	0.355866	0.296843	0.237994	0.175847	0.108344	0.0463641	-0.00270063	-0.0371091	-0.0628307	-0.0882262	-0.11695	-0.152227	-0.18285	-0.198908	-0.204307	-0.199494	-0.186685	-0.164367	-0.136465	-0.107133
	-0.165976	-0.127491	-0.0835206	-0.0411112	-0.002432	0.0300875	0.0517527	0.0665832	0.0851065	0.115052	0.156434	0.205436	0.257618	0.306015	0.344801	0.378719	0.398651	0.391567	0.353947	0.348891	0.390647	0.430343	0.478862	0.532411	0.577784	0.594109	0.574749	0.518938	0.429109	0.325206	0.234637	0.161851	0.110209	0.0705237	0.0307083	-0.00296701	-0.0347232	-0.0620707	-0.0847844	-0.104772	-0.112597	-0.104974	-0.0890642	-0.0736221	-0.0571753	-0.0332511	-0.00562569	0.0234065	0.0603179
	-0.274292	-0.324857	-0.379942	-0.417935	-0.446282	-0.463509	-0.448636	-0.413368	-0.368961	-0.31444	-0.256866	-0.19898	-0.148287	-0.102863	-0.0698812	-0.0406833	-0.00805948	0.0386356	0.0995424	0.173788	0.260879	0.341372	0.410553	0.477051	0.535821	0.577083	0.598381	0.597772	0.571197	0.52111	0.45167	0.366801	0.262874	0.161432	0.0761652	0.0109823	-0.0416216	-0.0810511	-0.101149	-0.101882	-0.0814205	-0.0549792	-0.0338461	-0.0243058	-0.015321	-0.0132041	-0.0118278	-0.00613885	0.0177216
	-0.186812	-0.124335	-0.0536799	0.0183246	0.0858843	0.140007	0.172421	0.182777	0.177307	0.167512	0.162015	0.16843	0.187375	0.208217	0.22442	0.231149	0.232465	0.237242	0.250763	0.269176	0.283501	0.288054	0.2859	0.275232	0.251641	0.219072	0.184841	0.152966	0.132244	0.126135	0.137416	0.16047	0.184078	0.208843	0.228363	0.231417	0.222158	0.220118	0.222038	0.218441	0.206773	0.185476	0.15771	0.126896	0.0899824	0.0618426	0.0588514	0.0756809	0.102205
	0.0933769	0.0254202	-0.0446947	-0.0715294	-0.0401046	0.0218884	0.104089	0.183826	0.254107	0.30331	0.328445	0.338033	0.343715	0.34025	0.333659	0.326079	0.32149	0.329306	0.335486	0.335852	0.335398	0.337245	0.342935	0.359063	0.379841	0.403724	0.438463	0.463454	0.46801	0.472431	0.480734	0.46934	0.430927	0.368446	0.287361	0.19283	0.0950427	0.0203895	-0.0303632	-0.0587097	-0.0708279	-0.0717576	-0.0465201	-0.0125302	0.00936134	0.0173396	0.0186096	0.0247642	0.0362578
	-0.127733	-0.05376	0.0171537	0.0796454	0.13111	0.168029	0.189236	0.20646	0.227531	0.258989	0.303356	0.346871	0.388954	0.423123	0.472612	0.516899	0.529803	0.511484	0.470037	0.414232	0.347526	0.285591	0.239784	0.20279	0.165439	0.125978	0.100203	0.0887243	0.0979176	0.158728	0.24741	0.34306	0.434329	0.50844	0.54896	0.541859	0.491807	0.415668	0.33205	0.254719	0.21139	0.197647	0.202669	0.233547	0.296481	0.39065	0.494968	0.595089	0.671045
	0.76366	0.945622	1.13214	1.32484	1.49474	1.61365	1.66264	1.63647	1.55139	1.42553	1.27766	1.11965	0.962861	0.82012	0.701467	0.606684	0.535246	0.485948	0.450861	0.412318	0.362363	0.300857	0.241399	0.199074	0.173126	0.164585	0.165291	0.175297	0.196479	0.231336	0.261499	0.276824	0.278729	0.273596	0.264695	0.238959	0.197376	0.152573	0.10931	0.0796443	0.0554186	0.0324187	0.0290174	0.0249342	0.0285497	0.0445204	0.0599034	0.0804101	0.104296
	0.252247	0.288838	0.326837	0.349507	0.360482	0.370101	0.375406	0.365567	0.354426	0.353461	0.361489	0.376275	0.407835	0.447999	0.482746	0.506403	0.517884	0.531887	0.536052	0.513586	0.465335	0.38912	0.297729	0.204144	0.113903	0.0297766	-0.043863	-0.0890742	-0.0994195	-0.0970329	-0.0910271	-0.078135	-0.0707419	-0.0850229	-0.121615	-0.177511	-0.240318	-0.295652	-0.338731	-0.380429	-0.423486	-0.453238	-0.466188	-0.465718	-0.468544	-0.456862	-0.420868	-0.365853	-0.305842
	0.187087	0.264718	0.356154	0.44859	0.524552	0.567668	0.575313	0.551959	0.505924	0.452988	0.40751	0.375068	0.369138	0.375528	0.377634	0.406839	0.469916	0.525648	0.55995	0.570444	0.560567	0.539631	0.503785	0.464578	0.426907	0.387913	0.352352	0.333223	0.340765	0.384083	0.457781	0.523092	0.574254	0.607292	0.624353	0.62225	0.595924	0.549521	0.516216	0.493988	0.48483	0.487857	0.507907	0.544202	0.586853	0.633381	0.680007	0.724894	0.750192
	1.04059	1.20752	1.37012	1.5108	1.61046	1.65352	1.62432	1.52724	1.37299	1.17885	0.96502	0.752205	0.561511	0.411452	0.327294	0.301662	0.327245	0.38359	0.438064	0.479677	0.499041	0.487711	0.44976	0.380967	0.285435	0.184625	0.0808016	-0.0277046	-0.13052	-0.212679	-0.274515	-0.31458	-0.346186	-0.378569	-0.401676	-0.409982	-0.396847	-0.370617	-0.329606	-0.278264	-0.228982	-0.188142	-0.162849	-0.142138	-0.133455	-0.132632	-0.142037	-0.164203	-0.193251
	0.0933992	0.200153	0.325236	0.468924	0.607508	0.735239	0.839064	0.90893	0.939212	0.927682	0.875807	0.797479	0.698564	0.586134	0.469277	0.359077	0.268568	0.19565	0.139453	0.0982333	0.0713476	0.052996	0.0371753	0.0186846	-0.00319686	-0.0250618	-0.0437641	-0.0544695	-0.0501873	-0.0301033	0.00106058	0.026906	0.0372657	0.0368999	0.0309457	0.0259627	0.0248691	0.0278705	0.0348705	0.0503305	0.0647578	0.0818825	0.108452	0.140843	0.183588	0.227088	0.276051	0.330197	0.386858
	0.0247316	0.0400837	0.044201	0.0399802	0.0283607	0.00579838	-0.0253372	-0.0531279	-0.0424775	0.00192475	0.0586307	0.123766	0.174139	0.200928	0.189927	0.141155	0.0608876	-0.0147844	-0.0580232	-0.0853208	-0.0944316	-0.0862652	-0.0430471	0.0122419	0.0652967	0.0976712	0.0927809	0.068406	0.0491219	0.0374634	0.0211512	-0.00247748	-0.0221575	-0.0302041	-0.0195545	0.015216	0.0856455	0.178389	0.254875	0.308617	0.330418	0.320454	0.297832	0.274373	0.246887	0.222625	0.217541	0.220871	0.217174
	0.290277	0.29568	0.316236	0.35805	0.410089	0.464508	0.506756	0.518002	0.491878	0.430407	0.346873	0.249541	0.147273	0.0512711	-0.0276079	-0.0798652	-0.116472	-0.139942	-0.156633	-0.176852	-0.202312	-0.228834	-0.263373	-0.302422	-0.339093	-0.366439	-0.376595	-0.368565	-0.346795	-0.312954	-0.269706	-0.224914	-0.182893	-0.157544	-0.147607	-0.141127	-0.135973	-0.122203	-0.100534	-0.0716492	-0.0327476	0.00304987	0.0372884	0.0682777	0.106782	0.156126	0.20457	0.242723	0.266222
	0.0433619	0.0783909	0.138162	0.211873	0.29927	0.3833	0.449664	0.495677	0.521413	0.508516	0.471657	0.421747	0.361272	0.288125	0.212159	0.122564	0.0172885	-0.0808647	-0.161604	-0.231432	-0.269653	-0.295716	-0.321456	-0.339763	-0.338596	-0.318508	-0.292479	-0.260063	-0.22918	-0.206482	-0.209376	-0.238022	-0.281948	-0.329151	-0.367337	-0.40935	-0.457454	-0.501211	-0.533821	-0.528022	-0.469292	-0.374455	-0.253876	-0.124961	-0.000653308	0.109964	0.20054	0.298342	0.405241
	0.72601	0.819625	0.873262	0.882808	0.849062	0.773096	0.66193	0.53179	0.399389	0.270569	0.162479	0.0757319	-0.00214227	-0.0635207	-0.10864	-0.135238	-0.147721	-0.157516	-0.160995	-0.162091	-0.159763	-0.148673	-0.118716	-0.0783782	-0.0241436	0.0379312	0.0940492	0.138498	0.165851	0.173177	0.16022	0.130415	0.0917382	0.0474926	0.0115844	-0.0195134	-0.0446199	-0.061384	-0.0734711	-0.0825588	-0.0874197	-0.0902904	-0.0966183	-0.101488	-0.103152	-0.106769	-0.106805	-0.0992531	-0.0818346
	0.258364	0.383825	0.525127	0.668356	0.791343	0.880531	0.92957	0.939384	0.917359	0.867924	0.793442	0.696159	0.581019	0.452148	0.321985	0.208083	0.131362	0.0813462	0.0302715	-0.0226307	-0.0750679	-0.113755	-0.134379	-0.144442	-0.145251	-0.127923	-0.0823835	-0.0158579	0.0595338	0.135329	0.207096	0.266786	0.305387	0.316723	0.301105	0.263826	0.208227	0.138068	0.0603892	-0.0149539	-0.0803574	-0.141542	-0.185774	-0.206762	-0.215256	-0.209258	-0.178608	-0.129157	-0.069918
	0.349121	0.317314	0.274938	0.23112	0.186856	0.146641	0.116381	0.0949835	0.081571	0.0758594	0.0574187	0.0268471	-0.00465186	-0.0114037	-0.00290238	0.0146038	0.039809	0.0791968	0.132287	0.183159	0.226739	0.267679	0.314242	0.355683	0.385418	0.398927	0.391429	0.36525	0.323094	0.269185	0.213094	0.160296	0.112825	0.0782442	0.0510099	0.0307428	0.0227917	0.0161223	0.00320079	-0.0204929	-0.0522697	-0.0893552	-0.119284	-0.131675	-0.122177	-0.0999913	-0.0729265	-0.0548309	-0.0394876
	-0.0870856	-0.0266388	0.0432067	0.104925	0.144025	0.164907	0.16683	0.144322	0.0998215	0.0422656	-0.0182506	-0.0704368	-0.111293	-0.137366	-0.1495	-0.140857	-0.117246	-0.092907	-0.0682854	-0.047402	-0.0309734	-0.0139115	0.0104122	0.0470407	0.0885457	0.126143	0.156296	0.180101	0.194593	0.196431	0.18084	0.148933	0.115065	0.0805223	0.04136	-0.00174682	-0.041316	-0.0749907	-0.109567	-0.148197	-0.163228	-0.150884	-0.127771	-0.0842067	-0.0307488	0.0312502	0.0856837	0.114796	0.115965
	-0.00512843	0.0016719	0.0205478	0.0512079	0.0993235	0.154004	0.204635	0.247243	0.278641	0.297262	0.304056	0.299273	0.288708	0.281036	0.272035	0.263694	0.261387	0.276585	0.301349	0.333361	0.354831	0.358203	0.347726	0.317413	0.274733	0.225768	0.185281	0.166065	0.176752	0.200144	0.22581	0.253069	0.279648	0.299638	0.298621	0.278203	0.241008	0.191817	0.133373	0.0699997	0.0136336	-0.0218983	-0.0427144	-0.0573247	-0.0689075	-0.0817692	-0.0797537	-0.0628415	-0.0473418
	-0.262391	-0.252702	-0.233052	-0.205947	-0.171233	-0.132729	-0.0976238	-0.0694328	-0.0524292	-0.0499674	-0.0665828	-0.101206	-0.145998	-0.195844	-0.248563	-0.292755	-0.324855	-0.348135	-0.358233	-0.353343	-0.340316	-0.320034	-0.297062	-0.267779	-0.23498	-0.204351	-0.177905	-0.154612	-0.130766	-0.104732	-0.081117	-0.0584736	-0.0410099	-0.0332739	-0.0344491	-0.0522628	-0.0745478	-0.0875536	-0.0853913	-0.0633141	-0.0322615	0.00350963	0.0386218	0.0644267	0.0806801	0.0886764	0.0904324	0.091209	0.0929344
	0.213547	0.288948	0.343251	0.371137	0.373608	0.358593	0.338933	0.321039	0.302022	0.278633	0.242328	0.186499	0.125804	0.090918	0.0762746	0.0764198	0.0975225	0.131498	0.158503	0.172486	0.176953	0.186338	0.216644	0.250272	0.274506	0.293377	0.318378	0.357808	0.42355	0.535178	0.68849	0.864225	1.04901	1.2132	1.32126	1.35158	1.30449	1.18851	1.0299	0.857604	0.679832	0.528511	0.43781	0.407642	0.433929	0.499126	0.585783	0.680003	0.763404
	0.41135	0.427478	0.415408	0.381685	0.348646	0.35019	0.358709	0.368449	0.370272	0.354836	0.322008	0.266322	0.201503	0.132629	0.0994183	0.103503	0.111926	0.139475	0.183668	0.249232	0.31895	0.368938	0.398316	0.403544	0.385876	0.359419	0.338578	0.322027	0.313519	0.306726	0.305391	0.30807	0.294824	0.26429	0.219192	0.172574	0.13023	0.0829475	0.0287224	-0.0305517	-0.0916078	-0.144839	-0.18867	-0.224515	-0.248234	-0.259036	-0.24942	-0.223692	-0.188268
	1.05882	1.2744	1.42965	1.50534	1.49742	1.41616	1.28274	1.12803	0.976876	0.842784	0.730778	0.620722	0.506207	0.389411	0.290883	0.222635	0.162711	0.113144	0.0723293	0.0423635	0.0222718	0.00878567	-0.00108539	-0.00372513	0.0157028	0.0468557	0.0786979	0.106952	0.144262	0.182703	0.202056	0.202289	0.186253	0.157198	0.118977	0.0757884	0.0332816	-0.00558232	-0.0386213	-0.0685661	-0.0961176	-0.11368	-0.118042	-0.111024	-0.0925046	-0.0653572	-0.0253162	0.0230683	0.0712142
	0.058399	0.0826602	0.0983835	0.10779	0.107615	0.101355	0.0867691	0.0639628	0.0371184	0.0117513	-0.0110901	-0.0280457	-0.0417878	-0.0545619	-0.0642248	-0.0674784	-0.0673613	-0.0707969	-0.0754763	-0.0778636	-0.0826067	-0.0952135	-0.112036	-0.127635	-0.141598	-0.150708	-0.15022	-0.141017	-0.130317	-0.121018	-0.111302	-0.0980436	-0.0799252	-0.0540016	-0.011919	0.0398	0.0909671	0.13887	0.175591	0.193477	0.189458	0.16303	0.115151	0.050909	-0.0215342	-0.0901698	-0.146499	-0.184558	-0.207583
	-0.217267	-0.236037	-0.213963	-0.167146	-0.0973505	-0.0145318	0.0699286	0.152604	0.219065	0.254576	0.257169	0.235582	0.19852	0.153675	0.101229	0.0352289	-0.0442227	-0.133803	-0.216854	-0.262214	-0.286266	-0.303363	-0.307904	-0.292221	-0.264344	-0.233037	-0.209328	-0.197104	-0.19199	-0.181394	-0.171037	-0.155096	-0.149794	-0.167784	-0.201413	-0.229881	-0.244978	-0.252798	-0.238065	-0.201845	-0.149481	-0.0887384	-0.0247292	0.0403032	0.0983243	0.144591	0.162349	0.150835	0.125535
	0.451315	0.493002	0.602736	0.735148	0.857727	0.939226	0.963312	0.922975	0.815896	0.658553	0.482426	0.317221	0.194744	0.125615	0.0753782	0.032196	-0.00741035	-0.0425616	-0.0804368	-0.117271	-0.148074	-0.171779	-0.190681	-0.209789	-0.228586	-0.241858	-0.247076	-0.245307	-0.238018	-0.22123	-0.187912	-0.14821	-0.114061	-0.0859168	-0.0599457	-0.0321741	-0.0157687	-0.015452	-0.0290196	-0.0431382	-0.0532444	-0.0445314	-0.0123293	0.0339001	0.0897597	0.144042	0.189377	0.221225	0.241328
	0.229648	0.195706	0.156084	0.108927	0.0610384	0.0225388	0.0147364	0.0117799	-0.00614696	-0.0273763	-0.0347214	-0.0455379	-0.0675432	-0.10067	-0.136667	-0.164805	-0.183198	-0.199963	-0.213215	-0.221372	-0.222715	-0.217463	-0.20513	-0.181409	-0.149945	-0.124535	-0.108657	-0.105214	-0.102977	-0.102264	-0.110339	-0.122489	-0.130669	-0.140163	-0.153863	-0.169323	-0.180749	-0.198437	-0.222544	-0.241298	-0.24581	-0.239828	-0.206548	-0.163664	-0.131757	-0.104895	-0.0935899	-0.0975892	-0.113608
	0.478555	0.56368	0.658919	0.75377	0.835265	0.89825	0.91527	0.871022	0.773628	0.648262	0.519385	0.405352	0.316211	0.264269	0.259077	0.297711	0.358827	0.416286	0.447277	0.441239	0.390822	0.299923	0.175072	0.0457716	-0.0689898	-0.175658	-0.268047	-0.335223	-0.363406	-0.358148	-0.323317	-0.269663	-0.214134	-0.158034	-0.108585	-0.0626798	-0.0131907	0.0260972	0.0502196	0.0614104	0.077593	0.0916041	0.0852355	0.0574775	0.0177599	-0.0304959	-0.0860393	-0.148255	-0.211884
	0.132454	0.145582	0.154508	0.15536	0.149117	0.144409	0.139318	0.133379	0.13367	0.145478	0.163127	0.188359	0.22318	0.251854	0.260536	0.241843	0.191948	0.121866	0.0454412	-0.0307275	-0.095826	-0.139698	-0.155071	-0.147352	-0.117791	-0.062716	0.0130321	0.0941245	0.171817	0.238998	0.288702	0.316311	0.319593	0.300323	0.255984	0.188016	0.104112	0.0328109	-0.0176155	-0.0592885	-0.0864169	-0.112885	-0.148477	-0.193689	-0.245403	-0.296185	-0.341253	-0.373164	-0.391507
	0.281897	0.362052	0.441337	0.514735	0.575686	0.612777	0.618296	0.590106	0.534066	0.461851	0.382626	0.305191	0.234455	0.170416	0.109571	0.0514983	-0.00444271	-0.052081	-0.077812	-0.0908064	-0.0997285	-0.107334	-0.113854	-0.118543	-0.122147	-0.120789	-0.107719	-0.0949344	-0.0866833	-0.0787285	-0.0680964	-0.0575393	-0.0476694	-0.0356081	-0.0272746	-0.0234503	-0.0239047	-0.026334	-0.0251437	-0.0178361	-0.00678035	0.00709973	0.0233056	0.0338192	0.0436142	0.0691973	0.083136	0.0816647	0.0661328
	-0.0101174	-0.0225699	-0.0542058	-0.108463	-0.176565	-0.241192	-0.279342	-0.289571	-0.277598	-0.241472	-0.192422	-0.149373	-0.119339	-0.0996561	-0.0914175	-0.0974677	-0.112395	-0.117835	-0.0904663	-0.0366412	0.026845	0.103284	0.18442	0.259196	0.31372	0.344441	0.365397	0.365046	0.341075	0.303099	0.245287	0.181251	0.131205	0.106298	0.118274	0.14315	0.166501	0.176247	0.165615	0.135522	0.0922876	0.0509015	0.0202223	0.0145683	0.0463693	0.0854541	0.115859	0.133302	0.136493
	0.528076	0.56862	0.602592	0.615378	0.606334	0.581799	0.559904	0.512031	0.444971	0.377295	0.323184	0.289507	0.293171	0.323235	0.358159	0.403418	0.474945	0.541693	0.579574	0.584276	0.555198	0.496013	0.413409	0.315401	0.213334	0.12347	0.0483987	0.00172989	-0.0196394	-0.0240744	-0.0149895	0.00224342	0.020246	0.0343296	0.0481948	0.0763091	0.104128	0.126228	0.132169	0.118937	0.0944834	0.065322	0.0336134	-0.00141461	-0.0354811	-0.0581689	-0.0732795	-0.0879964	-0.10574
	-0.263993	-0.252199	-0.232964	-0.212704	-0.19564	-0.18183	-0.169566	-0.16122	-0.161847	-0.170919	-0.173445	-0.162383	-0.146158	-0.135011	-0.129923	-0.132153	-0.12198	-0.0978712	-0.0741446	-0.0432071	-0.00705411	0.0440268	0.0885791	0.113467	0.113447	0.0889084	0.0448837	-0.00724797	-0.0426756	-0.0603792	-0.0623241	-0.0491675	-0.0275313	0.00566859	0.0559511	0.111427	0.156794	0.18076	0.180851	0.161237	0.133444	0.107889	0.0923082	0.0773631	0.0583041	0.0352936	0.00917071	-0.0158821	-0.0286629
	0.654216	0.75269	0.852298	0.938619	1.01587	1.07035	1.08426	1.05305	0.990368	0.919377	0.850487	0.7844	0.723461	0.670819	0.655682	0.680916	0.725713	0.77725	0.811211	0.818509	0.794467	0.737938	0.652975	0.546731	0.428557	0.311481	0.21774	0.140749	0.0862922	0.0755995	0.101211	0.145598	0.19767	0.255811	0.310856	0.336666	0.326345	0.29192	0.235455	0.156772	0.0737706	-0.00529874	-0.0737014	-0.121551	-0.130945	-0.106958	-0.0676224	-0.0121977	0.0674931
	0.161932	0.182221	0.218027	0.261397	0.302779	0.32001	0.31092	0.282697	0.256609	0.241685	0.221515	0.195826	0.16393	0.13672	0.114948	0.0963573	0.0819872	0.076202	0.0747594	0.0700167	0.0600321	0.0417224	0.0112002	-0.0294112	-0.0586005	-0.0787686	-0.0870512	-0.0799168	-0.0579356	-0.00948745	0.0551805	0.12476	0.179744	0.207306	0.215451	0.212329	0.197884	0.170831	0.142941	0.12195	0.113153	0.107607	0.0977687	0.0843835	0.0595544	0.0095657	-0.0610938	-0.138303	-0.218234
	0.0971926	0.113392	0.137885	0.162032	0.202365	0.254086	0.299503	0.319014	0.319198	0.304371	0.270082	0.223035	0.182045	0.144442	0.105584	0.062512	0.00514149	-0.063178	-0.137453	-0.202728	-0.243325	-0.256865	-0.247278	-0.219526	-0.183965	-0.157941	-0.145841	-0.146231	-0.15291	-0.157639	-0.154939	-0.147951	-0.150407	-0.154479	-0.155885	-0.164053	-0.18083	-0.2004	-0.212179	-0.202151	-0.172078	-0.127021	-0.0687511	-0.0119452	0.0397322	0.0824201	0.105307	0.114566	0.119321
	-0.162382	-0.126473	-0.0942902	-0.0668726	-0.0463458	-0.0365672	-0.0381558	-0.0515381	-0.0721564	-0.0930351	-0.111267	-0.125692	-0.134792	-0.140825	-0.148373	-0.160104	-0.174597	-0.190018	-0.205427	-0.223805	-0.236823	-0.241861	-0.245733	-0.246126	-0.241879	-0.23215	-0.216047	-0.194815	-0.1698	-0.140489	-0.109606	-0.0796744	-0.0517687	-0.026859	-0.00867287	0.00187236	0.00678624	0.00901444	0.0123265	0.0149999	0.0209112	0.0321509	0.0427574	0.0442027	0.0351028	0.0159422	-0.0119634	-0.0462972	-0.0831446
[truncated: 566 more rows]
[truncated: 351 more columns]

## Sheet: Fig3b
	Phoneme	1 = /a/	2 = /ae/	3 = /i/	4 = /u/	5 = /b/	6 = /p/	7 = /v/	8 = /g/	9 = /k/
	Articulator	1 = low	2 = high	3 = labial	4 = dorsal
		tsne1	tsne2	Phoneme	Articulator
		-10.2266	-11.9097	5	3
		-3.66987	-21.9021	9	4
		-1.61044	-11.7047	8	4
		-2.24347	-13.3547	3	2
		-7.9792	-11.6763	2	1
		-1.29661	-11.9954	2	1
[truncated: 143 more rows]

## Sheet: Fig3c
	Phoneme	1 = /a/	2 = /ae/	3 = /i/	4 = /u/	5 = /b/	6 = /p/	7 = /v/	8 = /g/	9 = /k/
[truncated: 152 more rows]

[truncated: 11 more sheets: Fig3d, Fig4b, Fig4c, Fig4d, Fig4e, Fig4f, Fig5a, Fig5b, Fig6a, Fig6c, Fig6d]
